# Supplementary material for: (2S,3R,4S,4aR)-2,3,4,7-Tetra­hydroxy-3,4,4a,5-tetra­hydro­[1,3]dioxolo[4,5-j]phenanthridin-6(2H)-one hemihydrate
Source: Acta Crystallogr Sect E Struct Rep Online. 2012 Dec 5;69(Pt 1):o9–o10. doi: 10.1107/S1600536812048763 (PMC3588326; doi:10.1107/S1600536812048763)
Supplement: Supplementary file 1 [file e-69-000o9-sup1.cif]

##############################################################################
#                                                                            #
# This CIF contains the data in a paper accepted for publication in          #
# Acta Crystallographica Section E. It conforms to the requirements of       #
# Notes for Authors for Acta Crystallographica Section E, and has been       #
# peer reviewed under the auspices of the IUCr Commission on Journals.       #
#                                                                            #
# Full details of the Crystallographic Information File format               #
# are given in the paper "The Crystallographic Information File (CIF):       #
# a New Standard Archive File for Crystallography" by S. R. Hall, F. H.      #
# Allen and I. D. Brown [Acta Cryst. (1991), A47, 655-685].                  #
#                                                                            #
# The current version of the core CIF dictionary is obtainable from          #
# ftp://ftp.iucr.org/pub/cif_core.dic.                                       #
#                                                                            #
# Software is freely available for graphical display of the structure(s)     #
# in this CIF. For information consult the CIF software page                 #
# http://www.iucr.org/resources/cif/software.                                #
#                                                                            #
# This file may be used for bona fide research purposes within the           #
# scientific community so long as proper attribution is given to the journal # 
# article from which it was obtained.                                        #
#                                                                            #
##############################################################################
data_global
_audit_creation_method     'from SHELXL97 CIF and IUCr SHELXL97-template'
_journal_date_recd_electronic     2012-11-12
_journal_date_accepted     2012-11-27
_journal_name_full     'Acta Crystallographica, Section E'
_journal_year     2013
_journal_volume     69
_journal_issue      1
_journal_page_first     o9
_journal_page_last     o10
_journal_paper_category     QO
_journal_paper_doi     10.1107/S1600536812048763
_journal_coeditor_code     RK2387
_publ_contact_author_name     'Evgheni Jucov'
_publ_contact_author_address
;
Institute of Applied Physics of the Academy of Sciences of Moldova,
5 Academy Street, MD-2028, Chisinau, Republic of Moldova
;
_publ_contact_author_email     'evgheny.jukov@gmail.com'
_publ_contact_author_fax     '+373-22-73-81-49'
_publ_contact_author_phone     '+373-22-73-81-50'
_publ_section_title
;\
(2<i>S</i>,3<i>R</i>,4<i>S</i>,4a<i>R</i>)-2,3,4,7-Tetrahydroxy-3,4,4a,5-\
tetrahydro[1,3]dioxolo[4,5-<i>j</i>]phenanthridin-6(2<i>H</i>)-one
hemihydrate
;
loop_
    _publ_author_name
    _publ_author_footnote
    _publ_author_address
    'Evgheni Jucov' .
;
Institute of Applied Physics of the Academy of Sciences of Moldova,
5 Academy Street, MD-2028, Chisinau, Republic of Moldova
;
    'Alexander Kornienko' .
;
Department of Chemistry and Biochemistry, Texas State University,
601 University Drive, San Marcos, TX 78666, USA
;
    'Marco Masi' .
;
Dipartimento di Scienze Chimiche, Universit\`a di Napoli Federico II,
Complesso Universitario Monte S. Angelo,
Via Cinthia 4, Napoli 80126, Italy
;
    'Antonio Evidente' .
;
Dipartimento di Scienze Chimiche, Universit\`a di Napoli Federico II,
Complesso Universitario Monte S. Angelo,
Via Cinthia 4, Napoli 80126, Italy
;
    'Mikhail Antipin' .
;
Department of Chemistry & Biology, New Mexico Highlands University,
803 University Avenue, Las Vegas, NM 87701, USA
;
data_I
_audit_creation_method     'SHELXL97'
_chemical_name_systematic
;
(2<i>S</i>,3<i>R</i>,4<i>S</i>,4a<i>R</i>)-2,3,4,7-Tetrahydroxy-3,4,4a,5-
tetrahydro[1,3]dioxolo[4,5-<i>j</i>]phenanthridin-6(2<i>H</i>)-one
hemihydrate
;
_chemical_name_common     'Narciclasine hemihydrate'
_chemical_formula_moiety     'C14 H13 N O7, 0.5(H2 O)'
_chemical_formula_sum     'C14 H14 N O7.50'
_chemical_formula_iupac     'C14 H13 N O7, 0.5H2 O'
_chemical_formula_weight     316.26
_chemical_melting_point     ?
_symmetry_cell_setting     monoclinic
_symmetry_space_group_name_H-M     'P 21'
_symmetry_space_group_name_Hall     'P 2yb'
loop_
    _symmetry_equiv_pos_as_xyz
    'x, y, z'
    '-x, y+1/2, -z'
_cell_length_a     10.90063(8)
_cell_length_b     20.37357(17)
_cell_length_c     11.88385(9)
_cell_angle_alpha     90.00
_cell_angle_beta     104.3549(8)
_cell_angle_gamma     90.00
_cell_volume     2556.82(4)
_cell_formula_units_Z     8
_cell_measurement_reflns_used     36580
_cell_measurement_theta_min     3.84
_cell_measurement_theta_max     73.81
_cell_measurement_temperature     100.00(10)
_exptl_crystal_description     'plate'
_exptl_crystal_colour     'colourless'
_exptl_crystal_size_max     0.25
_exptl_crystal_size_mid     0.23
_exptl_crystal_size_min     0.06
_exptl_crystal_density_diffrn     1.643
_exptl_crystal_density_meas     ?
_exptl_crystal_density_method     'not measured'
_exptl_crystal_F_000     1320
_exptl_absorpt_coefficient_mu     1.164
_exptl_absorpt_correction_type     multi-scan
_exptl_absorpt_process_details     '(<i>CrysAlis PRO</i>; Agilent, 2012)'
_exptl_absorpt_correction_T_min     0.738
_exptl_absorpt_correction_T_max     1.000
_exptl_special_details     ?
_diffrn_ambient_temperature     100.00(10)
_diffrn_radiation_type     'Cu K\a'
_diffrn_radiation_wavelength     1.5418
_diffrn_radiation_source     'SuperNova (Cu) X-ray Source'
_diffrn_radiation_monochromator     'mirror'
_diffrn_measurement_device_type
                               'Agilent SuperNova (Dual, Cu at zero, Atlas CCD)'
_diffrn_measurement_method     '\w-scans'
_diffrn_detector_area_resol_mean     10.3756
_diffrn_reflns_number     57161
_diffrn_reflns_av_R_equivalents     0.0282
_diffrn_reflns_av_sigmaI/netI     0.0153
_diffrn_reflns_theta_min     3.84
_diffrn_reflns_theta_max     73.98
_diffrn_reflns_theta_full     72.00
_diffrn_measured_fraction_theta_max     0.9998
_diffrn_measured_fraction_theta_full     0.9979
_diffrn_reflns_limit_h_min     -13
_diffrn_reflns_limit_h_max     13
_diffrn_reflns_limit_k_min     -25
_diffrn_reflns_limit_k_max     23
_diffrn_reflns_limit_l_min     -14
_diffrn_reflns_limit_l_max     14
_refine_special_details
;
 Refinement of <i>F</i>^2^ against ALL reflections. The weighted
 <i>R</i>-factor <i>wR</i> and goodness of fit <i>S</i> are based on
 <i>F</i>^2^, conventional <i>R</i>-factors <i>R</i> are based on <i>F</i>,
 with <i>F</i> set to zero for negative <i>F</i>^2^. The threshold expression
 of <i>F</i>^2^ > \s(<i>F</i>^2^) is used only for calculating
 <i>R</i>-factors(gt) <i>etc</i>. and is not relevant to the choice of
 reflections for refinement. <i>R</i>-factors based on <i>F</i>^2^ are
 statistically about twice as large as those based on <i>F</i>, and
 <i>R</i>-factors based on ALL data will be even larger.
;
_reflns_number_total     10051
_reflns_number_gt     9997
_reflns_threshold_expression     I>2\s(I)
_refine_ls_structure_factor_coef     Fsqd
_refine_ls_matrix_type     full
_refine_ls_R_factor_all     0.0475
_refine_ls_R_factor_gt     0.0474
_refine_ls_wR_factor_gt     0.1212
_refine_ls_wR_factor_ref     0.1215
_refine_ls_goodness_of_fit_ref     1.045
_refine_ls_restrained_S_all     1.045
_refine_ls_number_reflns     10051
_refine_ls_number_parameters     908
_refine_ls_number_restraints     1
_refine_ls_hydrogen_treatment     mixed
_refine_ls_weighting_scheme     calc
_refine_ls_weighting_details
         'calc w=1/[\s^2^(Fo^2^)+(0.1041P)^2^+0.4322P] where P=(Fo^2^+2Fc^2^)/3'
_atom_sites_solution_hydrogens     difmap
_atom_sites_solution_primary     direct
_atom_sites_solution_secondary     difmap
_refine_ls_shift/su_max     0.000
_refine_ls_shift/su_mean     0.000
_refine_diff_density_max     0.273
_refine_diff_density_min     -0.209
_refine_ls_extinction_method     '<i>SHELXTL</i> (Sheldrick, 2008)'
_refine_ls_extinction_coef     0.00102(16)
_refine_ls_extinction_expression
                                  'Fc^*^=kFc[1+0.001xFc^2^\l^3^/sin(2\q)]^-1/4^'
_refine_ls_abs_structure_details     'Flack (1983), 4707 Friedel pairs'
_refine_ls_abs_structure_Flack     0.05(8)
loop_
    _atom_type_symbol
    _atom_type_description
    _atom_type_scat_dispersion_real
    _atom_type_scat_dispersion_imag
    _atom_type_scat_source
    'C' 'C' 0.0033 0.0016
                         'International Tables Vol C Tables 4.2.6.8 and 6.1.1.4'
    'H' 'H' 0.0000 0.0000
                         'International Tables Vol C Tables 4.2.6.8 and 6.1.1.4'
    'N' 'N' 0.0061 0.0033
                         'International Tables Vol C Tables 4.2.6.8 and 6.1.1.4'
_computing_data_collection     '<i>CrysAlis PRO</i> (Agilent, 2012)'
_computing_cell_refinement     '<i>CrysAlis PRO</i> (Agilent, 2012)'
_computing_data_reduction     '<i>CrysAlis PRO</i> (Agilent, 2012)'
_computing_structure_solution     '<i>SHELXTL</i> (Sheldrick, 2008)'
_computing_structure_refinement     '<i>SHELXTL</i> (Sheldrick, 2008)'
_computing_molecular_graphics     '<i>SHELXTL</i> (Sheldrick, 2008)'
_computing_publication_material     '<i>SHELXTL</i> (Sheldrick, 2008)'
loop_
    _atom_site_type_symbol
    _atom_site_label
    _atom_site_fract_x
    _atom_site_fract_y
    _atom_site_fract_z
    _atom_site_U_iso_or_equiv
    _atom_site_adp_type
    _atom_site_calc_flag
    _atom_site_refinement_flags
    _atom_site_occupancy
    _atom_site_symmetry_multiplicity
    _atom_site_disorder_assembly
    _atom_site_disorder_group
    O O1 -0.10128(16) 0.58845(7) 0.40287(15) 0.0248(3) Uani d . 1 1 . .
    O O2 -0.16470(17) 0.49383(8) 0.48170(15) 0.0280(4) Uani d . 1 1 . .
    O O3 0.05191(14) 0.58470(7) 0.23220(13) 0.0186(3) Uani d . 1 1 . .
    H H3 0.103(3) 0.5663(17) 0.185(3) 0.033(8) Uiso d . 1 1 . .
    O O4 0.17583(14) 0.51247(7) 0.13295(12) 0.0173(3) Uani d . 1 1 . .
    O O5 0.24849(13) 0.27851(7) 0.07456(12) 0.0153(3) Uani d . 1 1 . .
    H H5 0.203(4) 0.253(2) 0.027(4) 0.056(11) Uiso d . 1 1 . .
    O O6 0.03231(13) 0.21287(7) 0.12059(12) 0.0161(3) Uani d . 1 1 . .
    H H6 0.013(3) 0.1724(16) 0.118(2) 0.022(7) Uiso d . 1 1 . .
    O O7 0.22117(13) 0.21004(7) 0.42339(12) 0.0173(3) Uani d . 1 1 . .
    H H7 0.292(3) 0.2276(16) 0.413(3) 0.032(8) Uiso d . 1 1 . .
    N N1 0.17149(15) 0.40217(8) 0.14336(14) 0.0133(3) Uani d . 1 1 . .
    H H1 0.222(3) 0.3984(16) 0.094(3) 0.032(8) Uiso d . 1 1 . .
    C C1 -0.1697(2) 0.56383(10) 0.48424(18) 0.0187(4) Uani d . 1 1 . .
    H H1A -0.1304 0.5801 0.5635 0.022 Uiso calc R 1 1 . .
    H H1B -0.2588 0.5789 0.4618 0.022 Uiso calc R 1 1 . .
    C C2 -0.05465(18) 0.53344(10) 0.36023(17) 0.0150(4) Uani d . 1 1 . .
    C C3 0.01784(18) 0.52988(10) 0.28006(17) 0.0143(4) Uani d . 1 1 . .
    C C4 0.05381(17) 0.46632(10) 0.25195(16) 0.0123(4) Uani d . 1 1 . .
    C C5 0.01637(17) 0.40965(10) 0.30334(15) 0.0124(4) Uani d . 1 1 . .
    C C6 -0.06126(18) 0.41495(10) 0.38108(17) 0.0150(4) Uani d . 1 1 . .
    H H6A -0.0907 0.3773 0.4137 0.018 Uiso calc R 1 1 . .
    C C7 -0.09250(18) 0.47744(11) 0.40765(17) 0.0167(4) Uani d . 1 1 . .
    C C8 0.13693(17) 0.46133(9) 0.17180(15) 0.0123(4) Uani d . 1 1 . .
    C C9 0.11265(16) 0.34097(9) 0.16808(15) 0.0109(3) Uani d . 1 1 . .
    H H9 0.0386 0.3315 0.1014 0.013 Uiso calc R 1 1 . .
    C C10 0.06533(16) 0.34561(10) 0.27760(15) 0.0113(3) Uani d . 1 1 . .
    C C11 0.20704(16) 0.28453(9) 0.17845(15) 0.0115(3) Uani d . 1 1 . .
    H H11 0.2824 0.2949 0.2434 0.014 Uiso calc R 1 1 . .
    C C12 0.14720(17) 0.22178(9) 0.20911(15) 0.0128(3) Uani d . 1 1 . .
    H H12 0.2054 0.1838 0.2089 0.015 Uiso calc R 1 1 . .
    C C13 0.11638(17) 0.22692(10) 0.32783(15) 0.0129(3) Uani d . 1 1 . .
    H H13 0.0470 0.1948 0.3280 0.015 Uiso calc R 1 1 . .
    C C14 0.06725(16) 0.29371(10) 0.34676(15) 0.0128(3) Uani d . 1 1 . .
    H H14 0.0349 0.2996 0.4133 0.015 Uiso calc R 1 1 . .
    O O1A -0.17618(14) 0.57428(7) 0.96267(13) 0.0192(3) Uani d . 1 1 . .
    O O2A -0.24300(15) 0.47333(8) 1.01724(14) 0.0212(3) Uani d . 1 1 . .
    O O3A -0.01378(14) 0.58673(7) 0.80411(13) 0.0173(3) Uani d . 1 1 . .
    H H3A 0.049(3) 0.5769(19) 0.758(3) 0.048(10) Uiso d . 1 1 . .
    O O4A 0.11829(13) 0.52761(7) 0.69631(12) 0.0161(3) Uani d . 1 1 . .
    O O5A 0.24668(12) 0.30645(7) 0.62426(12) 0.0153(3) Uani d . 1 1 . .
    H H5A 0.217(3) 0.2783(17) 0.569(3) 0.030(8) Uiso d . 1 1 . .
    O O6A 0.02956(12) 0.22587(8) 0.59640(11) 0.0151(3) Uani d . 1 1 . .
    H H6AA 0.028(3) 0.1870(18) 0.578(3) 0.037(9) Uiso d . 1 1 . .
    O O7A 0.13673(14) 0.19497(8) 0.90368(12) 0.0185(3) Uani d . 1 1 . .
    H H7A 0.100(4) 0.163(2) 0.923(3) 0.051(10) Uiso d . 1 1 . .
    N N1A 0.12678(15) 0.41726(8) 0.68905(14) 0.0134(3) Uani d . 1 1 . .
    H H1AA 0.175(3) 0.4229(17) 0.640(3) 0.031(8) Uiso d . 1 1 . .
    C C1A -0.24805(18) 0.54300(10) 1.03442(17) 0.0157(4) Uani d . 1 1 . .
    H H1AB -0.2116 0.5540 1.1171 0.019 Uiso calc R 1 1 . .
    H H1AC -0.3370 0.5584 1.0124 0.019 Uiso calc R 1 1 . .
    C C2A -0.12403(18) 0.52349(10) 0.91416(17) 0.0143(4) Uani d . 1 1 . .
    C C3A -0.04642(17) 0.52784(10) 0.83915(16) 0.0128(4) Uani d . 1 1 . .
    C C4A -0.00376(17) 0.46811(10) 0.80138(15) 0.0117(4) Uani d . 1 1 . .
    C C5A -0.04178(17) 0.40713(10) 0.83707(15) 0.0115(4) Uani d . 1 1 . .
    C C6A -0.12623(18) 0.40417(10) 0.90945(16) 0.0134(4) Uani d . 1 1 . .
    H H6AB -0.1564 0.3636 0.9313 0.016 Uiso calc R 1 1 . .
    C C7A -0.16278(17) 0.46344(10) 0.94683(16) 0.0145(4) Uani d . 1 1 . .
    C C8A 0.08361(17) 0.47205(10) 0.72538(16) 0.0124(4) Uani d . 1 1 . .
    C C9A 0.07358(17) 0.35238(10) 0.69731(15) 0.0120(3) Uani d . 1 1 . .
    H H9A 0.0084 0.3436 0.6233 0.014 Uiso calc R 1 1 . .
    C C10A 0.01006(16) 0.34682(10) 0.79716(15) 0.0118(3) Uani d . 1 1 . .
    C C11A 0.17709(16) 0.30016(10) 0.71063(15) 0.0125(3) Uani d . 1 1 . .
    H H11A 0.2374 0.3062 0.7884 0.015 Uiso calc R 1 1 . .
    C C12A 0.11766(17) 0.23275(9) 0.70834(15) 0.0125(4) Uani d . 1 1 . .
    H H12A 0.1851 0.1985 0.7169 0.015 Uiso calc R 1 1 . .
    C C13A 0.04951(17) 0.22481(10) 0.80618(16) 0.0140(4) Uani d . 1 1 . .
    H H13A -0.0242 0.1946 0.7788 0.017 Uiso calc R 1 1 . .
    C C14A 0.00246(17) 0.28815(10) 0.84499(15) 0.0128(4) Uani d . 1 1 . .
    H H14A -0.0357 0.2863 0.9086 0.015 Uiso calc R 1 1 . .
    O O1B 0.60207(15) 0.38711(8) 0.67445(14) 0.0224(3) Uani d . 1 1 . .
    O O2B 0.66136(15) 0.48840(8) 0.61543(13) 0.0215(3) Uani d . 1 1 . .
    O O3B 0.45297(15) 0.37256(7) 0.84392(13) 0.0207(3) Uani d . 1 1 . .
    H H3B 0.405(4) 0.386(2) 0.902(4) 0.055(11) Uiso d . 1 1 . .
    O O4B 0.34387(14) 0.43363(7) 0.97790(13) 0.0185(3) Uani d . 1 1 . .
    O O5B 0.19712(12) 0.65451(7) 1.02628(12) 0.0160(3) Uani d . 1 1 . .
    H H5B 0.212(4) 0.679(2) 1.095(4) 0.058(11) Uiso d . 1 1 . .
    O O6B 0.20914(13) 0.73271(7) 0.82583(11) 0.0161(3) Uani d . 1 1 . .
    H H6B 0.137(3) 0.7348(18) 0.847(3) 0.043(9) Uiso d . 1 1 . .
    O O7B 0.52571(13) 0.76627(7) 0.98119(12) 0.0184(3) Uani d . 1 1 . .
    H H7B 0.596(4) 0.768(2) 0.962(3) 0.050(10) Uiso d . 1 1 . .
    N N1B 0.31833(16) 0.54343(9) 0.96672(14) 0.0155(3) Uani d . 1 1 . .
    H H1BA 0.277(3) 0.5380(17) 1.022(3) 0.037(8) Uiso d . 1 1 . .
    C C1B 0.67792(18) 0.41867(10) 0.60769(17) 0.0171(4) Uani d . 1 1 . .
    H H1BB 0.6512 0.4043 0.5256 0.021 Uiso calc R 1 1 . .
    H H1BC 0.7682 0.4069 0.6385 0.021 Uiso calc R 1 1 . .
    C C2B 0.55542(18) 0.43707(10) 0.72953(17) 0.0143(4) Uani d . 1 1 . .
    C C3B 0.48186(18) 0.43187(10) 0.80840(16) 0.0150(4) Uani d . 1 1 . .
    C C4B 0.44111(17) 0.49147(10) 0.84873(15) 0.0131(4) Uani d . 1 1 . .
    C C5B 0.47705(17) 0.55285(10) 0.81149(15) 0.0125(4) Uani d . 1 1 . .
    C C6B 0.55311(18) 0.55598(10) 0.73210(17) 0.0144(4) Uani d . 1 1 . .
    H H6BA 0.5780 0.5968 0.7059 0.017 Uiso calc R 1 1 . .
    C C7B 0.58981(18) 0.49713(11) 0.69404(16) 0.0151(4) Uani d . 1 1 . .
    C C8B 0.36408(17) 0.48781(10) 0.93492(16) 0.0142(4) Uani d . 1 1 . .
    C C9B 0.31785(17) 0.60607(10) 0.90653(16) 0.0126(4) Uani d . 1 1 . .
    H H9B 0.2407 0.6077 0.8403 0.015 Uiso calc R 1 1 . .
    C C10B 0.43332(17) 0.61301(10) 0.85803(15) 0.0125(4) Uani d . 1 1 . .
    C C11B 0.31061(17) 0.66210(10) 0.98879(15) 0.0131(4) Uani d . 1 1 . .
    H H11B 0.3849 0.6597 1.0577 0.016 Uiso calc R 1 1 . .
    C C12B 0.31304(17) 0.72767(10) 0.92712(16) 0.0134(4) Uani d . 1 1 . .
    H H12B 0.3067 0.7641 0.9818 0.016 Uiso calc R 1 1 . .
    C C13B 0.43532(17) 0.73580(9) 0.88773(15) 0.0134(4) Uani d . 1 1 . .
    H H13B 0.4183 0.7662 0.8195 0.016 Uiso calc R 1 1 . .
    C C14B 0.48536(17) 0.67210(10) 0.85247(15) 0.0134(4) Uani d . 1 1 . .
    H H14B 0.5595 0.6740 0.8241 0.016 Uiso calc R 1 1 . .
    O O1C 0.53886(17) 0.38983(8) 0.24948(15) 0.0276(4) Uani d . 1 1 . .
    O O2C 0.60370(18) 0.48792(8) 0.18242(15) 0.0289(4) Uani d . 1 1 . .
    O O3C 0.38164(13) 0.38340(7) 0.41199(12) 0.0158(3) Uani d . 1 1 . .
    H H3C 0.332(5) 0.396(2) 0.464(4) 0.074(14) Uiso d . 1 1 . .
    O O4C 0.27433(14) 0.44915(7) 0.53502(12) 0.0167(3) Uani d . 1 1 . .
    O O5C 0.17104(12) 0.67618(7) 0.60239(12) 0.0147(3) Uani d . 1 1 . .
    H H5C 0.182(3) 0.6905(17) 0.669(3) 0.034(8) Uiso d . 1 1 . .
    O O6C 0.22150(12) 0.76137(7) 0.42056(11) 0.0149(3) Uani d . 1 1 . .
    H H6C 0.146(3) 0.7503(17) 0.429(3) 0.038(8) Uiso d . 1 1 . .
    O O7C 0.54366(12) 0.75389(7) 0.59326(12) 0.0159(3) Uani d . 1 1 . .
    H H7C 0.553(3) 0.7959(18) 0.598(2) 0.026(7) Uiso d . 1 1 . .
    N N1C 0.26085(15) 0.55955(8) 0.52635(14) 0.0136(3) Uani d . 1 1 . .
    H H1C 0.211(3) 0.5576(18) 0.577(3) 0.039(9) Uiso d . 1 1 . .
    C C1C 0.6107(2) 0.41765(11) 0.17460(18) 0.0188(4) Uani d . 1 1 . .
    H H1CA 0.7000 0.4030 0.1992 0.023 Uiso calc R 1 1 . .
    H H1CB 0.5753 0.4032 0.0935 0.023 Uiso calc R 1 1 . .
    C C2C 0.49214(19) 0.44261(10) 0.29700(16) 0.0149(4) Uani d . 1 1 . .
    C C3C 0.41672(17) 0.44140(10) 0.37436(16) 0.0127(4) Uani d . 1 1 . .
    C C4C 0.38239(17) 0.50309(10) 0.41249(15) 0.0116(4) Uani d . 1 1 . .
    C C5C 0.42654(17) 0.56230(10) 0.37607(16) 0.0128(4) Uani d . 1 1 . .
    C C6C 0.50168(18) 0.56195(10) 0.29527(16) 0.0147(4) Uani d . 1 1 . .
    H H6CA 0.5302 0.6014 0.2675 0.018 Uiso calc R 1 1 . .
    C C7C 0.53138(19) 0.50111(11) 0.25880(17) 0.0169(4) Uani d . 1 1 . .
    C C8C 0.30235(17) 0.50300(10) 0.49545(15) 0.0126(4) Uani d . 1 1 . .
    C C9C 0.27952(17) 0.62357(9) 0.47638(15) 0.0122(3) Uani d . 1 1 . .
    H H9C 0.2044 0.6331 0.4107 0.015 Uiso calc R 1 1 . .
    C C10C 0.39702(17) 0.62355(10) 0.43001(16) 0.0121(3) Uani d . 1 1 . .
    C C11C 0.28799(16) 0.67616(10) 0.56871(15) 0.0122(3) Uani d . 1 1 . .
    H H11C 0.3581 0.6647 0.6377 0.015 Uiso calc R 1 1 . .
    C C12C 0.31542(17) 0.74292(9) 0.52269(15) 0.0128(3) Uani d . 1 1 . .
    H H12C 0.3185 0.7768 0.5843 0.015 Uiso calc R 1 1 . .
    C C13C 0.44355(16) 0.74143(9) 0.49068(15) 0.0127(3) Uani d . 1 1 . .
    H H13C 0.4444 0.7770 0.4328 0.015 Uiso calc R 1 1 . .
    C C14C 0.47034(16) 0.67711(9) 0.43991(15) 0.0131(3) Uani d . 1 1 . .
    H H14C 0.5451 0.6741 0.4127 0.016 Uiso calc R 1 1 . .
    O O1W 0.53702(14) 0.73287(8) 0.21514(14) 0.0222(3) Uani d . 1 1 . .
    H H1WA 0.533(3) 0.7470(19) 0.142(3) 0.046(9) Uiso d . 1 1 . .
    H H1WB 0.578(4) 0.762(2) 0.265(4) 0.070(13) Uiso d . 1 1 . .
    O O2W 0.27386(15) 0.74364(9) 0.19752(13) 0.0257(3) Uani d . 1 1 . .
    H H2WA 0.359(3) 0.7453(15) 0.212(2) 0.024(7) Uiso d . 1 1 . .
loop_
    _atom_site_aniso_label
    _atom_site_aniso_U_11
    _atom_site_aniso_U_22
    _atom_site_aniso_U_33
    _atom_site_aniso_U_12
    _atom_site_aniso_U_13
    _atom_site_aniso_U_23
    O1 0.0383(9) 0.0097(8) 0.0359(8) 0.0010(6) 0.0274(7) -0.0011(6)
    O2 0.0433(9) 0.0121(8) 0.0414(9) 0.0030(7) 0.0345(8) -0.0008(7)
    O3 0.0263(7) 0.0084(7) 0.0260(7) 0.0003(5) 0.0156(6) 0.0021(5)
    O4 0.0246(7) 0.0108(7) 0.0206(7) -0.0009(5) 0.0137(5) 0.0024(5)
    O5 0.0172(6) 0.0158(7) 0.0158(6) 0.0015(5) 0.0096(5) -0.0016(5)
    O6 0.0183(7) 0.0112(7) 0.0184(6) -0.0048(5) 0.0041(5) -0.0021(5)
    O7 0.0161(6) 0.0192(8) 0.0173(6) 0.0032(5) 0.0054(5) 0.0079(5)
    N1 0.0163(7) 0.0103(8) 0.0157(7) -0.0007(6) 0.0084(6) 0.0002(6)
    C1 0.0254(10) 0.0116(10) 0.0239(9) 0.0021(8) 0.0149(8) 0.0002(8)
    C2 0.0186(9) 0.0087(10) 0.0194(9) 0.0014(7) 0.0082(7) -0.0018(7)
    C3 0.0167(8) 0.0097(9) 0.0166(8) -0.0003(7) 0.0046(7) 0.0000(7)
    C4 0.0140(8) 0.0099(9) 0.0135(8) 0.0009(7) 0.0047(6) -0.0002(7)
    C5 0.0134(8) 0.0122(10) 0.0119(8) -0.0004(7) 0.0037(6) 0.0000(7)
    C6 0.0179(8) 0.0104(9) 0.0198(9) 0.0004(7) 0.0105(7) 0.0009(7)
    C7 0.0205(9) 0.0154(10) 0.0177(9) -0.0004(7) 0.0114(7) -0.0001(7)
    C8 0.0146(8) 0.0101(9) 0.0118(8) -0.0006(7) 0.0029(6) 0.0000(7)
    C9 0.0134(8) 0.0076(9) 0.0129(8) -0.0009(6) 0.0055(6) 0.0005(6)
    C10 0.0106(7) 0.0106(9) 0.0136(8) -0.0014(6) 0.0047(6) -0.0014(7)
    C11 0.0117(8) 0.0118(9) 0.0123(8) 0.0005(6) 0.0054(6) 0.0007(6)
    C12 0.0135(8) 0.0104(9) 0.0155(8) 0.0018(7) 0.0059(6) 0.0017(7)
    C13 0.0130(8) 0.0123(9) 0.0144(8) 0.0000(7) 0.0055(6) 0.0033(7)
    C14 0.0137(8) 0.0122(9) 0.0137(8) -0.0007(7) 0.0057(6) 0.0002(7)
    O1A 0.0249(7) 0.0109(7) 0.0281(7) -0.0004(6) 0.0182(6) -0.0047(6)
    O2A 0.0290(7) 0.0135(8) 0.0289(8) 0.0005(6) 0.0221(6) -0.0028(6)
    O3A 0.0228(7) 0.0075(7) 0.0257(7) -0.0006(5) 0.0139(6) -0.0013(5)
    O4A 0.0215(7) 0.0085(7) 0.0220(6) -0.0015(5) 0.0127(5) -0.0005(5)
    O5A 0.0166(6) 0.0151(7) 0.0177(6) -0.0017(5) 0.0106(5) -0.0017(5)
    O6A 0.0177(6) 0.0129(7) 0.0150(6) -0.0016(5) 0.0043(5) -0.0034(5)
    O7A 0.0279(7) 0.0112(7) 0.0169(7) 0.0050(6) 0.0066(5) 0.0047(5)
    N1A 0.0182(7) 0.0087(8) 0.0171(7) -0.0006(6) 0.0115(6) 0.0002(6)
    C1A 0.0192(9) 0.0135(10) 0.0176(8) 0.0011(7) 0.0105(7) -0.0012(7)
    C2A 0.0153(8) 0.0116(10) 0.0173(8) 0.0008(7) 0.0063(7) -0.0036(7)
    C3A 0.0139(8) 0.0084(9) 0.0161(8) -0.0004(7) 0.0036(6) -0.0011(7)
    C4A 0.0125(8) 0.0109(9) 0.0123(8) 0.0000(7) 0.0042(6) -0.0007(7)
    C5A 0.0118(8) 0.0109(10) 0.0119(8) -0.0002(6) 0.0031(6) 0.0004(7)
    C6A 0.0150(8) 0.0106(9) 0.0161(8) -0.0002(7) 0.0068(7) 0.0014(7)
    C7A 0.0140(8) 0.0158(10) 0.0155(9) 0.0004(7) 0.0071(7) 0.0002(7)
    C8A 0.0134(8) 0.0105(9) 0.0136(8) -0.0010(7) 0.0038(6) 0.0000(7)
    C9A 0.0142(8) 0.0086(9) 0.0139(8) -0.0007(7) 0.0050(6) 0.0006(7)
    C10A 0.0111(8) 0.0115(9) 0.0133(8) -0.0014(6) 0.0039(6) -0.0003(7)
    C11A 0.0149(8) 0.0105(9) 0.0135(8) 0.0002(7) 0.0064(6) 0.0011(7)
    C12A 0.0145(8) 0.0100(9) 0.0140(8) 0.0006(7) 0.0052(6) -0.0012(6)
    C13A 0.0173(8) 0.0102(9) 0.0152(8) 0.0000(7) 0.0052(7) 0.0009(7)
    C14A 0.0138(8) 0.0120(9) 0.0135(8) 0.0006(7) 0.0051(6) -0.0006(7)
    O1B 0.0318(8) 0.0134(7) 0.0282(8) 0.0006(6) 0.0189(6) -0.0040(6)
    O2B 0.0281(7) 0.0150(7) 0.0287(7) 0.0007(6) 0.0208(6) -0.0029(6)
    O3B 0.0303(8) 0.0104(7) 0.0251(7) -0.0025(6) 0.0141(6) 0.0002(6)
    O4B 0.0251(7) 0.0129(8) 0.0212(7) -0.0015(6) 0.0130(5) 0.0017(5)
    O5B 0.0155(6) 0.0168(7) 0.0193(7) -0.0002(5) 0.0113(5) 0.0010(5)
    O6B 0.0154(6) 0.0186(7) 0.0153(6) 0.0031(5) 0.0055(5) 0.0023(5)
    O7B 0.0190(7) 0.0203(8) 0.0191(7) -0.0068(5) 0.0108(5) -0.0068(5)
    N1B 0.0187(8) 0.0137(9) 0.0176(7) -0.0009(6) 0.0112(6) 0.0028(6)
    C1B 0.0177(8) 0.0162(10) 0.0194(9) 0.0012(7) 0.0082(7) -0.0028(8)
    C2B 0.0167(8) 0.0112(9) 0.0158(8) 0.0012(7) 0.0051(7) -0.0032(7)
    C3B 0.0178(8) 0.0121(10) 0.0157(8) -0.0024(7) 0.0050(7) 0.0013(7)
    C4B 0.0131(8) 0.0145(10) 0.0120(8) -0.0004(7) 0.0039(6) -0.0005(7)
    C5B 0.0120(8) 0.0132(10) 0.0125(8) -0.0005(7) 0.0032(6) 0.0007(7)
    C6B 0.0160(8) 0.0126(10) 0.0165(8) 0.0013(7) 0.0078(7) 0.0009(7)
    C7B 0.0152(8) 0.0174(10) 0.0145(8) 0.0001(7) 0.0070(7) 0.0001(7)
    C8B 0.0144(8) 0.0142(10) 0.0147(8) -0.0023(7) 0.0048(6) 0.0014(7)
    C9B 0.0141(8) 0.0113(9) 0.0141(8) 0.0002(6) 0.0068(6) 0.0022(7)
    C10B 0.0116(8) 0.0159(10) 0.0109(8) 0.0019(7) 0.0046(6) 0.0022(7)
    C11B 0.0125(8) 0.0145(9) 0.0148(8) -0.0001(7) 0.0080(6) 0.0011(7)
    C12B 0.0145(8) 0.0134(9) 0.0135(8) 0.0011(7) 0.0057(6) 0.0003(7)
    C13B 0.0155(8) 0.0125(9) 0.0142(8) -0.0021(7) 0.0075(6) -0.0013(7)
    C14B 0.0139(8) 0.0157(10) 0.0121(8) 0.0011(7) 0.0061(6) 0.0005(7)
    O1C 0.0464(10) 0.0102(8) 0.0385(9) 0.0022(7) 0.0336(8) -0.0022(6)
    O2C 0.0463(9) 0.0135(8) 0.0405(9) -0.0004(7) 0.0364(8) -0.0034(7)
    O3C 0.0235(7) 0.0074(7) 0.0200(7) 0.0002(5) 0.0121(5) 0.0015(5)
    O4C 0.0234(7) 0.0110(7) 0.0199(6) -0.0007(5) 0.0132(5) 0.0015(5)
    O5C 0.0161(6) 0.0156(7) 0.0152(6) 0.0014(5) 0.0089(5) -0.0011(5)
    O6C 0.0140(6) 0.0144(7) 0.0169(6) 0.0020(5) 0.0048(5) 0.0038(5)
    O7C 0.0153(6) 0.0124(7) 0.0189(7) -0.0009(5) 0.0020(5) -0.0031(5)
    N1C 0.0167(7) 0.0108(8) 0.0160(7) -0.0014(6) 0.0093(6) 0.0006(6)
    C1C 0.0251(9) 0.0130(10) 0.0233(9) 0.0010(8) 0.0153(8) -0.0015(8)
    C2C 0.0193(8) 0.0096(10) 0.0180(9) 0.0022(7) 0.0090(7) -0.0025(7)
    C3C 0.0154(8) 0.0104(9) 0.0127(8) -0.0013(7) 0.0043(7) 0.0002(7)
    C4C 0.0130(8) 0.0106(10) 0.0116(8) 0.0009(7) 0.0038(6) -0.0005(7)
    C5C 0.0133(8) 0.0126(10) 0.0128(8) -0.0002(7) 0.0036(6) 0.0004(7)
    C6C 0.0190(9) 0.0104(10) 0.0169(8) -0.0016(7) 0.0090(7) -0.0007(7)
    C7C 0.0203(9) 0.0167(11) 0.0175(9) -0.0009(7) 0.0117(7) -0.0020(7)
    C8C 0.0131(8) 0.0130(9) 0.0119(8) -0.0015(7) 0.0034(6) 0.0007(7)
    C9C 0.0138(8) 0.0108(9) 0.0131(8) 0.0000(7) 0.0053(6) -0.0002(7)
    C10C 0.0149(8) 0.0111(9) 0.0113(8) 0.0005(7) 0.0049(6) 0.0009(7)
    C11C 0.0118(8) 0.0128(9) 0.0131(8) 0.0012(6) 0.0053(6) 0.0000(7)
    C12C 0.0143(8) 0.0118(9) 0.0131(8) 0.0006(6) 0.0048(6) -0.0003(7)
    C13C 0.0141(8) 0.0101(9) 0.0142(8) -0.0008(7) 0.0043(6) -0.0002(7)
    C14C 0.0137(8) 0.0134(9) 0.0136(8) 0.0006(7) 0.0062(6) 0.0000(7)
    O1W 0.0246(7) 0.0219(8) 0.0212(7) -0.0058(6) 0.0078(6) 0.0013(6)
    O2W 0.0200(7) 0.0395(10) 0.0184(7) 0.0018(6) 0.0062(5) -0.0084(6)
_geom_special_details
;
 All s.u.'s (except the s.u. in the dihedral angle between two l.s. planes)
 are estimated using the full covariance matrix. The cell s.u.'s are taken
 into account individually in the estimation of s.u.'s in distances, angles
 and torsion angles; correlations between s.u.'s in cell parameters are only
 used when they are defined by crystal symmetry. An approximate (isotropic)
 treatment of cell s.u.'s is used for estimating s.u.'s involving l.s. planes.
;
loop_
    _geom_bond_atom_site_label_1
    _geom_bond_atom_site_label_2
    _geom_bond_site_symmetry_2
    _geom_bond_distance
    _geom_bond_publ_flag
    O1 C1 . 1.450(2) ?
    O1 C2 . 1.378(2) ?
    O2 C1 . 1.428(3) ?
    O2 C7 . 1.360(2) ?
    O3 H3 . 0.96(3) ?
    O3 C3 . 1.347(2) ?
    O4 C8 . 1.255(2) ?
    O5 H5 . 0.84(4) ?
    O5 C11 . 1.421(2) ?
    O6 H6 . 0.85(3) ?
    O6 C12 . 1.433(2) ?
    O7 H7 . 0.89(3) ?
    O7 C13 . 1.439(2) ?
    N1 H1 . 0.91(4) ?
    N1 C8 . 1.331(3) ?
    N1 C9 . 1.465(2) ?
    C1 H1A . 0.9900 ?
    C1 H1B . 0.9900 ?
    C2 C3 . 1.382(3) ?
    C2 C7 . 1.380(3) ?
    C3 C4 . 1.417(3) ?
    C4 C5 . 1.413(3) ?
    C4 C8 . 1.472(2) ?
    C5 C6 . 1.403(3) ?
    C5 C10 . 1.470(3) ?
    C6 H6A . 0.9500 ?
    C6 C7 . 1.375(3) ?
    C9 H9 . 1.0000 ?
    C9 C10 . 1.517(2) ?
    C9 C11 . 1.528(2) ?
    C10 C14 . 1.336(3) ?
    C11 H11 . 1.0000 ?
    C11 C12 . 1.520(2) ?
    C12 H12 . 1.0000 ?
    C12 C13 . 1.533(2) ?
    C13 H13 . 1.0000 ?
    C13 C14 . 1.500(3) ?
    C14 H14 . 0.9500 ?
    O1A C1A . 1.441(2) ?
    O1A C2A . 1.374(2) ?
    O2A C1A . 1.437(3) ?
    O2A C7A . 1.367(2) ?
    O3A H3A . 1.00(4) ?
    O3A C3A . 1.346(2) ?
    O4A C8A . 1.268(2) ?
    O5A H5A . 0.87(3) ?
    O5A C11A . 1.425(2) ?
    O6A H6AA . 0.82(4) ?
    O6A C12A . 1.442(2) ?
    O7A H7A . 0.83(4) ?
    O7A C13A . 1.439(2) ?
    N1A H1AA . 0.89(3) ?
    N1A C8A . 1.325(3) ?
    N1A C9A . 1.456(2) ?
    C1A H1AB . 0.9900 ?
    C1A H1AC . 0.9900 ?
    C2A C3A . 1.376(3) ?
    C2A C7A . 1.381(3) ?
    C3A C4A . 1.415(3) ?
    C4A C5A . 1.408(3) ?
    C4A C8A . 1.468(2) ?
    C5A C6A . 1.408(3) ?
    C5A C10A . 1.479(3) ?
    C6A H6AB . 0.9500 ?
    C6A C7A . 1.379(3) ?
    C9A H9A . 1.0000 ?
    C9A C10A . 1.519(2) ?
    C9A C11A . 1.530(3) ?
    C10A C14A . 1.335(3) ?
    C11A H11A . 1.0000 ?
    C11A C12A . 1.516(3) ?
    C12A H12A . 1.0000 ?
    C12A C13A . 1.536(2) ?
    C13A H13A . 1.0000 ?
    C13A C14A . 1.503(3) ?
    C14A H14A . 0.9500 ?
    O1B C1B . 1.432(2) ?
    O1B C2B . 1.374(2) ?
    O2B C1B . 1.438(3) ?
    O2B C7B . 1.369(2) ?
    O3B H3B . 1.01(4) ?
    O3B C3B . 1.343(3) ?
    O4B C8B . 1.258(3) ?
    O5B H5B . 0.94(4) ?
    O5B C11B . 1.424(2) ?
    O6B H6B . 0.89(4) ?
    O6B C12B . 1.437(2) ?
    O7B H7B . 0.86(4) ?
    O7B C13B . 1.431(2) ?
    N1B H1BA . 0.89(4) ?
    N1B C8B . 1.330(3) ?
    N1B C9B . 1.462(2) ?
    C1B H1BB . 0.9900 ?
    C1B H1BC . 0.9900 ?
    C2B C3B . 1.380(3) ?
    C2B C7B . 1.376(3) ?
    C3B C4B . 1.417(3) ?
    C4B C5B . 1.414(3) ?
    C4B C8B . 1.479(2) ?
    C5B C6B . 1.403(3) ?
    C5B C10B . 1.472(3) ?
    C6B H6BA . 0.9500 ?
    C6B C7B . 1.375(3) ?
    C9B H9B . 1.0000 ?
    C9B C10B . 1.515(2) ?
    C9B C11B . 1.518(3) ?
    C10B C14B . 1.339(3) ?
    C11B H11B . 1.0000 ?
    C11B C12B . 1.527(3) ?
    C12B H12B . 1.0000 ?
    C12B C13B . 1.527(2) ?
    C13B H13B . 1.0000 ?
    C13B C14B . 1.507(3) ?
    C14B H14B . 0.9500 ?
    O1C C1C . 1.439(2) ?
    O1C C2C . 1.370(2) ?
    O2C C1C . 1.438(3) ?
    O2C C7C . 1.368(2) ?
    O3C H3C . 0.95(5) ?
    O3C C3C . 1.352(2) ?
    O4C C8C . 1.261(2) ?
    O5C H5C . 0.82(3) ?
    O5C C11C . 1.428(2) ?
    O6C H6C . 0.88(4) ?
    O6C C12C . 1.430(2) ?
    O7C H7C . 0.86(4) ?
    O7C C13C . 1.443(2) ?
    N1C H1C . 0.91(4) ?
    N1C C8C . 1.323(3) ?
    N1C C9C . 1.468(2) ?
    C1C H1CA . 0.9900 ?
    C1C H1CB . 0.9900 ?
    C2C C3C . 1.377(3) ?
    C2C C7C . 1.380(3) ?
    C3C C4C . 1.417(3) ?
    C4C C5C . 1.406(3) ?
    C4C C8C . 1.470(2) ?
    C5C C6C . 1.408(3) ?
    C5C C10C . 1.475(3) ?
    C6C H6CA . 0.9500 ?
    C6C C7C . 1.378(3) ?
    C9C H9C . 1.0000 ?
    C9C C10C . 1.515(2) ?
    C9C C11C . 1.520(3) ?
    C10C C14C . 1.340(3) ?
    C11C H11C . 1.0000 ?
    C11C C12C . 1.523(3) ?
    C12C H12C . 1.0000 ?
    C12C C13C . 1.536(2) ?
    C13C H13C . 1.0000 ?
    C13C C14C . 1.501(3) ?
    C14C H14C . 0.9500 ?
    O1W H1WA . 0.90(4) ?
    O1W H1WB . 0.89(5) ?
    O2W H2WA . 0.90(3) ?
    O2W H2WB . 0.87(4) ?
loop_
    _geom_angle_atom_site_label_1
    _geom_angle_atom_site_label_2
    _geom_angle_atom_site_label_3
    _geom_angle_site_symmetry_1
    _geom_angle_site_symmetry_3
    _geom_angle
    _geom_angle_publ_flag
    C2 O1 C1 . . 105.17(15) ?
    C7 O2 C1 . . 106.90(16) ?
    C3 O3 H3 . . 101(2) ?
    C11 O5 H5 . . 113(3) ?
    C12 O6 H6 . . 108.5(18) ?
    C13 O7 H7 . . 110(2) ?
    C8 N1 H1 . . 120(2) ?
    C8 N1 C9 . . 123.65(15) ?
    C9 N1 H1 . . 115(2) ?
    O1 C1 H1A . . 110.2 ?
    O1 C1 H1B . . 110.2 ?
    O2 C1 O1 . . 107.61(16) ?
    O2 C1 H1A . . 110.2 ?
    O2 C1 H1B . . 110.2 ?
    H1A C1 H1B . . 108.5 ?
    O1 C2 C3 . . 128.47(19) ?
    O1 C2 C7 . . 110.32(17) ?
    C7 C2 C3 . . 121.20(19) ?
    O3 C3 C2 . . 120.81(18) ?
    O3 C3 C4 . . 122.49(17) ?
    C2 C3 C4 . . 116.70(18) ?
    C3 C4 C8 . . 117.80(17) ?
    C5 C4 C3 . . 121.24(17) ?
    C5 C4 C8 . . 120.89(17) ?
    C4 C5 C10 . . 118.47(16) ?
    C6 C5 C4 . . 120.51(18) ?
    C6 C5 C10 . . 120.97(17) ?
    C5 C6 H6A . . 121.7 ?
    C7 C6 C5 . . 116.53(18) ?
    C7 C6 H6A . . 121.7 ?
    O2 C7 C2 . . 109.92(18) ?
    O2 C7 C6 . . 126.32(18) ?
    C6 C7 C2 . . 123.75(18) ?
    O4 C8 N1 . . 121.03(17) ?
    O4 C8 C4 . . 119.94(17) ?
    N1 C8 C4 . . 119.02(17) ?
    N1 C9 H9 . . 108.2 ?
    N1 C9 C10 . . 112.21(15) ?
    N1 C9 C11 . . 109.71(14) ?
    C10 C9 H9 . . 108.2 ?
    C10 C9 C11 . . 110.07(15) ?
    C11 C9 H9 . . 108.2 ?
    C5 C10 C9 . . 116.86(16) ?
    C14 C10 C5 . . 121.70(16) ?
    C14 C10 C9 . . 121.44(18) ?
    O5 C11 C9 . . 110.35(14) ?
    O5 C11 H11 . . 108.1 ?
    O5 C11 C12 . . 112.55(15) ?
    C9 C11 H11 . . 108.1 ?
    C12 C11 C9 . . 109.39(14) ?
    C12 C11 H11 . . 108.1 ?
    O6 C12 C11 . . 106.22(14) ?
    O6 C12 H12 . . 109.8 ?
    O6 C12 C13 . . 109.46(14) ?
    C11 C12 H12 . . 109.8 ?
    C11 C12 C13 . . 111.60(15) ?
    C13 C12 H12 . . 109.8 ?
    O7 C13 C12 . . 113.45(14) ?
    O7 C13 H13 . . 107.2 ?
    O7 C13 C14 . . 109.98(15) ?
    C12 C13 H13 . . 107.2 ?
    C14 C13 C12 . . 111.60(15) ?
    C14 C13 H13 . . 107.2 ?
    C10 C14 C13 . . 125.27(16) ?
    C10 C14 H14 . . 117.4 ?
    C13 C14 H14 . . 117.4 ?
    C2A O1A C1A . . 104.91(15) ?
    C7A O2A C1A . . 106.58(15) ?
    C3A O3A H3A . . 105(2) ?
    C11A O5A H5A . . 109(2) ?
    C12A O6A H6AA . . 108(2) ?
    C13A O7A H7A . . 107(3) ?
    C8A N1A H1AA . . 115(2) ?
    C8A N1A C9A . . 124.28(15) ?
    C9A N1A H1AA . . 118(2) ?
    O1A C1A H1AB . . 110.1 ?
    O1A C1A H1AC . . 110.1 ?
    O2A C1A O1A . . 107.88(15) ?
    O2A C1A H1AB . . 110.1 ?
    O2A C1A H1AC . . 110.1 ?
    H1AB C1A H1AC . . 108.4 ?
    O1A C2A C3A . . 127.45(19) ?
    O1A C2A C7A . . 111.22(16) ?
    C3A C2A C7A . . 121.30(18) ?
    O3A C3A C2A . . 120.67(18) ?
    O3A C3A C4A . . 122.38(16) ?
    C2A C3A C4A . . 116.96(18) ?
    C3A C4A C8A . . 117.54(17) ?
    C5A C4A C3A . . 121.26(17) ?
    C5A C4A C8A . . 121.18(17) ?
    C4A C5A C6A . . 120.50(18) ?
    C4A C5A C10A . . 118.17(16) ?
    C6A C5A C10A . . 121.32(18) ?
    C5A C6A H6AB . . 121.8 ?
    C7A C6A C5A . . 116.35(18) ?
    C7A C6A H6AB . . 121.8 ?
    O2A C7A C2A . . 109.16(17) ?
    O2A C7A C6A . . 127.30(18) ?
    C6A C7A C2A . . 123.52(17) ?
    O4A C8A N1A . . 120.63(17) ?
    O4A C8A C4A . . 119.93(17) ?
    N1A C8A C4A . . 119.44(17) ?
    N1A C9A H9A . . 108.1 ?
    N1A C9A C10A . . 112.74(15) ?
    N1A C9A C11A . . 110.01(15) ?
    C10A C9A H9A . . 108.1 ?
    C10A C9A C11A . . 109.54(15) ?
    C11A C9A H9A . . 108.1 ?
    C5A C10A C9A . . 118.22(16) ?
    C14A C10A C5A . . 122.58(16) ?
    C14A C10A C9A . . 119.20(17) ?
    O5A C11A C9A . . 111.93(15) ?
    O5A C11A H11A . . 108.0 ?
    O5A C11A C12A . . 111.71(15) ?
    C9A C11A H11A . . 108.0 ?
    C12A C11A C9A . . 109.10(14) ?
    C12A C11A H11A . . 108.0 ?
    O6A C12A C11A . . 106.78(15) ?
    O6A C12A H12A . . 109.3 ?
    O6A C12A C13A . . 110.60(14) ?
    C11A C12A H12A . . 109.3 ?
    C11A C12A C13A . . 111.51(15) ?
    C13A C12A H12A . . 109.3 ?
    O7A C13A C12A . . 107.89(15) ?
    O7A C13A H13A . . 108.6 ?
    O7A C13A C14A . . 108.86(15) ?
    C12A C13A H13A . . 108.6 ?
    C14A C13A C12A . . 114.07(16) ?
    C14A C13A H13A . . 108.6 ?
    C10A C14A C13A . . 125.19(16) ?
    C10A C14A H14A . . 117.4 ?
    C13A C14A H14A . . 117.4 ?
    C2B O1B C1B . . 105.30(16) ?
    C7B O2B C1B . . 105.90(15) ?
    C3B O3B H3B . . 100(2) ?
    C11B O5B H5B . . 104(3) ?
    C12B O6B H6B . . 109(2) ?
    C13B O7B H7B . . 108(3) ?
    C8B N1B H1BA . . 113(2) ?
    C8B N1B C9B . . 124.11(16) ?
    C9B N1B H1BA . . 122(2) ?
    O1B C1B O2B . . 108.01(15) ?
    O1B C1B H1BB . . 110.1 ?
    O1B C1B H1BC . . 110.1 ?
    O2B C1B H1BB . . 110.1 ?
    O2B C1B H1BC . . 110.1 ?
    H1BB C1B H1BC . . 108.4 ?
    O1B C2B C3B . . 127.77(19) ?
    O1B C2B C7B . . 110.58(17) ?
    C7B C2B C3B . . 121.64(19) ?
    O3B C3B C2B . . 120.24(19) ?
    O3B C3B C4B . . 123.17(17) ?
    C2B C3B C4B . . 116.59(19) ?
    C3B C4B C8B . . 118.08(18) ?
    C5B C4B C3B . . 121.18(16) ?
    C5B C4B C8B . . 120.70(18) ?
    C4B C5B C10B . . 118.57(16) ?
    C6B C5B C4B . . 120.42(18) ?
    C6B C5B C10B . . 121.00(18) ?
    C5B C6B H6BA . . 121.6 ?
    C7B C6B C5B . . 116.74(18) ?
    C7B C6B H6BA . . 121.6 ?
    O2B C7B C2B . . 109.76(18) ?
    O2B C7B C6B . . 126.81(19) ?
    C6B C7B C2B . . 123.42(17) ?
    O4B C8B N1B . . 121.09(16) ?
    O4B C8B C4B . . 120.80(18) ?
    N1B C8B C4B . . 118.10(18) ?
    N1B C9B H9B . . 108.3 ?
    N1B C9B C10B . . 111.40(16) ?
    N1B C9B C11B . . 109.63(15) ?
    C10B C9B H9B . . 108.3 ?
    C10B C9B C11B . . 110.82(16) ?
    C11B C9B H9B . . 108.3 ?
    C5B C10B C9B . . 116.24(17) ?
    C14B C10B C5B . . 123.32(17) ?
    C14B C10B C9B . . 120.31(17) ?
    O5B C11B C9B . . 107.93(15) ?
    O5B C11B H11B . . 109.2 ?
    O5B C11B C12B . . 111.42(15) ?
    C9B C11B H11B . . 109.2 ?
    C9B C11B C12B . . 109.82(15) ?
    C12B C11B H11B . . 109.2 ?
    O6B C12B C11B . . 111.14(15) ?
    O6B C12B H12B . . 108.9 ?
    O6B C12B C13B . . 107.57(14) ?
    C11B C12B H12B . . 108.9 ?
    C11B C12B C13B . . 111.24(15) ?
    C13B C12B H12B . . 108.9 ?
    O7B C13B C12B . . 107.13(14) ?
    O7B C13B H13B . . 108.3 ?
    O7B C13B C14B . . 111.25(15) ?
    C12B C13B H13B . . 108.3 ?
    C14B C13B C12B . . 113.29(16) ?
    C14B C13B H13B . . 108.3 ?
    C10B C14B C13B . . 124.99(16) ?
    C10B C14B H14B . . 117.5 ?
    C13B C14B H14B . . 117.5 ?
    C2C O1C C1C . . 105.10(16) ?
    C7C O2C C1C . . 106.67(16) ?
    C3C O3C H3C . . 103(3) ?
    C11C O5C H5C . . 110(2) ?
    C12C O6C H6C . . 109(2) ?
    C13C O7C H7C . . 106.1(19) ?
    C8C N1C H1C . . 117(2) ?
    C8C N1C C9C . . 124.78(15) ?
    C9C N1C H1C . . 118(2) ?
    O1C C1C H1CA . . 110.1 ?
    O1C C1C H1CB . . 110.1 ?
    O2C C1C O1C . . 107.84(16) ?
    O2C C1C H1CA . . 110.1 ?
    O2C C1C H1CB . . 110.1 ?
    H1CA C1C H1CB . . 108.5 ?
    O1C C2C C3C . . 127.27(19) ?
    O1C C2C C7C . . 111.40(17) ?
    C3C C2C C7C . . 121.32(18) ?
    O3C C3C C2C . . 120.07(18) ?
    O3C C3C C4C . . 123.41(16) ?
    C2C C3C C4C . . 116.50(18) ?
    C3C C4C C8C . . 117.46(17) ?
    C5C C4C C3C . . 121.64(16) ?
    C5C C4C C8C . . 120.86(18) ?
    C4C C5C C6C . . 120.46(18) ?
    C4C C5C C10C . . 117.64(16) ?
    C6C C5C C10C . . 121.82(18) ?
    C5C C6C H6CA . . 121.9 ?
    C7C C6C C5C . . 116.15(18) ?
    C7C C6C H6CA . . 121.9 ?
    O2C C7C C2C . . 108.97(18) ?
    O2C C7C C6C . . 127.17(19) ?
    C6C C7C C2C . . 123.85(17) ?
    O4C C8C N1C . . 121.55(17) ?
    O4C C8C C4C . . 119.37(18) ?
    N1C C8C C4C . . 119.08(17) ?
    N1C C9C H9C . . 108.6 ?
    N1C C9C C10C . . 111.19(15) ?
    N1C C9C C11C . . 108.90(15) ?
    C10C C9C H9C . . 108.6 ?
    C10C C9C C11C . . 110.94(15) ?
    C11C C9C H9C . . 108.6 ?
    C5C C10C C9C . . 116.99(16) ?
    C14C C10C C5C . . 122.51(17) ?
    C14C C10C C9C . . 120.49(17) ?
    O5C C11C C9C . . 107.69(14) ?
    O5C C11C H11C . . 108.9 ?
    O5C C11C C12C . . 111.65(15) ?
    C9C C11C H11C . . 108.9 ?
    C9C C11C C12C . . 110.64(14) ?
    C12C C11C H11C . . 108.9 ?
    O6C C12C C11C . . 112.11(14) ?
    O6C C12C H12C . . 109.1 ?
    O6C C12C C13C . . 107.37(14) ?
    C11C C12C H12C . . 109.1 ?
    C11C C12C C13C . . 110.04(15) ?
    C13C C12C H12C . . 109.1 ?
    O7C C13C C12C . . 109.32(14) ?
    O7C C13C H13C . . 108.6 ?
    O7C C13C C14C . . 108.14(14) ?
    C12C C13C H13C . . 108.6 ?
    C14C C13C C12C . . 113.34(15) ?
    C14C C13C H13C . . 108.6 ?
    C10C C14C C13C . . 125.07(16) ?
    C10C C14C H14C . . 117.5 ?
    C13C C14C H14C . . 117.5 ?
    H1WA O1W H1WB . . 109(4) ?
    H2WA O2W H2WB . . 107(3) ?
loop_
    _geom_torsion_atom_site_label_1
    _geom_torsion_atom_site_label_2
    _geom_torsion_atom_site_label_3
    _geom_torsion_atom_site_label_4
    _geom_torsion_site_symmetry_1
    _geom_torsion_site_symmetry_2
    _geom_torsion_site_symmetry_3
    _geom_torsion_site_symmetry_4
    _geom_torsion
    _geom_torsion_publ_flag
    O1 C2 C3 O3 . . . . -0.2(3) ?
    O1 C2 C3 C4 . . . . 179.64(18) ?
    O1 C2 C7 O2 . . . . 0.2(2) ?
    O1 C2 C7 C6 . . . . 179.57(19) ?
    O3 C3 C4 C5 . . . . -179.83(17) ?
    O3 C3 C4 C8 . . . . 3.2(3) ?
    O5 C11 C12 O6 . . . . -66.93(18) ?
    O5 C11 C12 C13 . . . . 173.83(14) ?
    O6 C12 C13 O7 . . . . 156.75(15) ?
    O6 C12 C13 C14 . . . . -78.34(18) ?
    O7 C13 C14 C10 . . . . 118.47(19) ?
    N1 C9 C10 C5 . . . . 34.0(2) ?
    N1 C9 C10 C14 . . . . -146.53(17) ?
    N1 C9 C11 O5 . . . . -58.02(19) ?
    N1 C9 C11 C12 . . . . 177.64(14) ?
    C1 O1 C2 C3 . . . . -179.75(19) ?
    C1 O1 C2 C7 . . . . 1.5(2) ?
    C1 O2 C7 C2 . . . . -1.9(2) ?
    C1 O2 C7 C6 . . . . 178.8(2) ?
    C2 O1 C1 O2 . . . . -2.6(2) ?
    C2 C3 C4 C5 . . . . 0.3(3) ?
    C2 C3 C4 C8 . . . . -176.66(16) ?
    C3 C2 C7 O2 . . . . -178.66(17) ?
    C3 C2 C7 C6 . . . . 0.7(3) ?
    C3 C4 C5 C6 . . . . 2.1(3) ?
    C3 C4 C5 C10 . . . . -175.14(16) ?
    C3 C4 C8 O4 . . . . 1.6(3) ?
    C3 C4 C8 N1 . . . . -179.57(16) ?
    C4 C5 C6 C7 . . . . -3.0(3) ?
    C4 C5 C10 C9 . . . . -21.2(2) ?
    C4 C5 C10 C14 . . . . 159.35(18) ?
    C5 C4 C8 O4 . . . . -175.36(16) ?
    C5 C4 C8 N1 . . . . 3.4(3) ?
    C5 C6 C7 O2 . . . . -179.04(19) ?
    C5 C6 C7 C2 . . . . 1.7(3) ?
    C5 C10 C14 C13 . . . . -179.43(16) ?
    C6 C5 C10 C9 . . . . 161.62(17) ?
    C6 C5 C10 C14 . . . . -17.9(3) ?
    C7 O2 C1 O1 . . . . 2.7(2) ?
    C7 C2 C3 O3 . . . . 178.45(17) ?
    C7 C2 C3 C4 . . . . -1.7(3) ?
    C8 N1 C9 C10 . . . . -30.9(2) ?
    C8 N1 C9 C11 . . . . -153.55(16) ?
    C8 C4 C5 C6 . . . . 178.98(16) ?
    C8 C4 C5 C10 . . . . 1.8(3) ?
    C9 N1 C8 O4 . . . . -168.63(16) ?
    C9 N1 C8 C4 . . . . 12.6(3) ?
    C9 C10 C14 C13 . . . . 1.1(3) ?
    C9 C11 C12 O6 . . . . 56.11(18) ?
    C9 C11 C12 C13 . . . . -63.13(18) ?
    C10 C5 C6 C7 . . . . 174.14(16) ?
    C10 C9 C11 O5 . . . . 178.03(14) ?
    C10 C9 C11 C12 . . . . 53.69(19) ?
    C11 C9 C10 C5 . . . . 156.46(15) ?
    C11 C9 C10 C14 . . . . -24.0(2) ?
    C11 C12 C13 O7 . . . . -85.96(19) ?
    C11 C12 C13 C14 . . . . 38.95(19) ?
    C12 C13 C14 C10 . . . . -8.4(2) ?
    O1A C2A C3A O3A . . . . -0.5(3) ?
    O1A C2A C3A C4A . . . . 179.59(17) ?
    O1A C2A C7A O2A . . . . 0.6(2) ?
    O1A C2A C7A C6A . . . . 179.06(17) ?
    O3A C3A C4A C5A . . . . -178.42(16) ?
    O3A C3A C4A C8A . . . . 2.7(3) ?
    O5A C11A C12A O6A . . . . -62.49(18) ?
    O5A C11A C12A C13A . . . . 176.59(14) ?
    O6A C12A C13A O7A . . . . 147.36(15) ?
    O6A C12A C13A C14A . . . . -91.56(19) ?
    O7A C13A C14A C10A . . . . 124.37(19) ?
    N1A C9A C10A C5A . . . . 26.8(2) ?
    N1A C9A C10A C14A . . . . -153.50(17) ?
    N1A C9A C11A O5A . . . . -50.89(19) ?
    N1A C9A C11A C12A . . . . -175.04(14) ?
    C1A O1A C2A C3A . . . . -179.61(19) ?
    C1A O1A C2A C7A . . . . 2.5(2) ?
    C1A O2A C7A C2A . . . . -3.5(2) ?
    C1A O2A C7A C6A . . . . 178.11(18) ?
    C2A O1A C1A O2A . . . . -4.62(19) ?
    C2A C3A C4A C5A . . . . 1.5(3) ?
    C2A C3A C4A C8A . . . . -177.38(16) ?
    C3A C2A C7A O2A . . . . -177.39(17) ?
    C3A C2A C7A C6A . . . . 1.1(3) ?
    C3A C4A C5A C6A . . . . 1.6(3) ?
    C3A C4A C5A C10A . . . . -178.01(16) ?
    C3A C4A C8A O4A . . . . 0.2(3) ?
    C3A C4A C8A N1A . . . . 179.32(16) ?
    C4A C5A C6A C7A . . . . -3.2(3) ?
    C4A C5A C10A C9A . . . . -15.2(2) ?
    C4A C5A C10A C14A . . . . 165.18(17) ?
    C5A C4A C8A O4A . . . . -178.64(16) ?
    C5A C4A C8A N1A . . . . 0.5(3) ?
    C5A C6A C7A O2A . . . . -179.85(18) ?
    C5A C6A C7A C2A . . . . 2.0(3) ?
    C5A C10A C14A C13A . . . . 178.01(16) ?
    C6A C5A C10A C9A . . . . 165.26(16) ?
    C6A C5A C10A C14A . . . . -14.4(3) ?
    C7A O2A C1A O1A . . . . 5.1(2) ?
    C7A C2A C3A O3A . . . . 177.13(16) ?
    C7A C2A C3A C4A . . . . -2.8(3) ?
    C8A N1A C9A C10A . . . . -27.3(2) ?
    C8A N1A C9A C11A . . . . -149.93(17) ?
    C8A C4A C5A C6A . . . . -179.63(16) ?
    C8A C4A C5A C10A . . . . 0.8(3) ?
    C9A N1A C8A O4A . . . . -166.72(17) ?
    C9A N1A C8A C4A . . . . 14.2(3) ?
    C9A C10A C14A C13A . . . . -1.6(3) ?
    C9A C11A C12A O6A . . . . 61.79(17) ?
    C9A C11A C12A C13A . . . . -59.13(19) ?
    C10A C5A C6A C7A . . . . 176.34(16) ?
    C10A C9A C11A O5A . . . . -175.35(15) ?
    C10A C9A C11A C12A . . . . 60.50(19) ?
    C11A C9A C10A C5A . . . . 149.70(16) ?
    C11A C9A C10A C14A . . . . -30.6(2) ?
    C11A C12A C13A O7A . . . . -93.98(18) ?
    C11A C12A C13A C14A . . . . 27.1(2) ?
    C12A C13A C14A C10A . . . . 3.8(3) ?
    O1B C2B C3B O3B . . . . 3.3(3) ?
    O1B C2B C3B C4B . . . . -177.19(17) ?
    O1B C2B C7B O2B . . . . -0.7(2) ?
    O1B C2B C7B C6B . . . . 177.95(18) ?
    O3B C3B C4B C5B . . . . 178.08(17) ?
    O3B C3B C4B C8B . . . . 0.6(3) ?
    O5B C11B C12B O6B . . . . -60.52(19) ?
    O5B C11B C12B C13B . . . . 179.64(14) ?
    O6B C12B C13B O7B . . . . 148.66(15) ?
    O6B C12B C13B C14B . . . . -88.28(18) ?
    O7B C13B C14B C10B . . . . 118.34(19) ?
    N1B C9B C10B C5B . . . . 37.0(2) ?
    N1B C9B C10B C14B . . . . -147.00(17) ?
    N1B C9B C11B O5B . . . . -59.61(19) ?
    N1B C9B C11B C12B . . . . 178.75(15) ?
    C1B O1B C2B C3B . . . . -176.65(19) ?
    C1B O1B C2B C7B . . . . 4.6(2) ?
    C1B O2B C7B C2B . . . . -3.5(2) ?
    C1B O2B C7B C6B . . . . 177.91(19) ?
    C2B O1B C1B O2B . . . . -6.6(2) ?
    C2B C3B C4B C5B . . . . -1.4(3) ?
    C2B C3B C4B C8B . . . . -178.91(16) ?
    C3B C2B C7B O2B . . . . -179.54(17) ?
    C3B C2B C7B C6B . . . . -0.9(3) ?
    C3B C4B C5B C6B . . . . 0.8(3) ?
    C3B C4B C5B C10B . . . . -179.02(16) ?
    C3B C4B C8B O4B . . . . 5.5(3) ?
    C3B C4B C8B N1B . . . . -175.36(16) ?
    C4B C5B C6B C7B . . . . -0.2(3) ?
    C4B C5B C10B C9B . . . . -21.3(2) ?
    C4B C5B C10B C14B . . . . 162.86(18) ?
    C5B C4B C8B O4B . . . . -172.00(16) ?
    C5B C4B C8B N1B . . . . 7.1(3) ?
    C5B C6B C7B O2B . . . . 178.59(18) ?
    C5B C6B C7B C2B . . . . 0.2(3) ?
    C5B C10B C14B C13B . . . . 173.39(16) ?
    C6B C5B C10B C9B . . . . 158.87(17) ?
    C6B C5B C10B C14B . . . . -17.0(3) ?
    C7B O2B C1B O1B . . . . 6.3(2) ?
    C7B C2B C3B O3B . . . . -178.04(17) ?
    C7B C2B C3B C4B . . . . 1.5(3) ?
    C8B N1B C9B C10B . . . . -34.1(3) ?
    C8B N1B C9B C11B . . . . -157.12(17) ?
    C8B C4B C5B C6B . . . . 178.22(16) ?
    C8B C4B C5B C10B . . . . -1.6(3) ?
    C9B N1B C8B O4B . . . . -168.45(17) ?
    C9B N1B C8B C4B . . . . 12.4(3) ?
    C9B C10B C14B C13B . . . . -2.3(3) ?
    C9B C11B C12B O6B . . . . 59.00(19) ?
    C9B C11B C12B C13B . . . . -60.84(19) ?
    C10B C5B C6B C7B . . . . 179.65(16) ?
    C10B C9B C11B O5B . . . . 177.02(14) ?
    C10B C9B C11B C12B . . . . 55.38(19) ?
    C11B C9B C10B C5B . . . . 159.39(15) ?
    C11B C9B C10B C14B . . . . -24.7(2) ?
    C11B C12B C13B O7B . . . . -89.41(18) ?
    C11B C12B C13B C14B . . . . 33.7(2) ?
    C12B C13B C14B C10B . . . . -2.4(2) ?
    O1C C2C C3C O3C . . . . 0.4(3) ?
    O1C C2C C3C C4C . . . . 178.95(18) ?
    O1C C2C C7C O2C . . . . 1.2(2) ?
    O1C C2C C7C C6C . . . . -177.97(19) ?
    O3C C3C C4C C5C . . . . 176.47(16) ?
    O3C C3C C4C C8C . . . . -1.3(3) ?
    O5C C11C C12C O6C . . . . -62.17(19) ?
    O5C C11C C12C C13C . . . . 178.41(14) ?
    O6C C12C C13C O7C . . . . 153.23(15) ?
    O6C C12C C13C C14C . . . . -86.06(18) ?
    O7C C13C C14C C10C . . . . 116.59(19) ?
    N1C C9C C10C C5C . . . . 35.9(2) ?
    N1C C9C C10C C14C . . . . -143.25(17) ?
    N1C C9C C11C O5C . . . . -61.17(18) ?
    N1C C9C C11C C12C . . . . 176.56(14) ?
    C1C O1C C2C C3C . . . . 179.72(19) ?
    C1C O1C C2C C7C . . . . -1.0(2) ?
    C1C O2C C7C C2C . . . . -0.8(2) ?
    C1C O2C C7C C6C . . . . 178.3(2) ?
    C2C O1C C1C O2C . . . . 0.5(2) ?
    C2C C3C C4C C5C . . . . -2.0(3) ?
    C2C C3C C4C C8C . . . . -179.76(16) ?
    C3C C2C C7C O2C . . . . -179.49(18) ?
    C3C C2C C7C C6C . . . . 1.3(3) ?
    C3C C4C C5C C6C . . . . 3.2(3) ?
    C3C C4C C5C C10C . . . . -173.58(16) ?
    C3C C4C C8C O4C . . . . 4.6(3) ?
    C3C C4C C8C N1C . . . . -175.10(15) ?
    C4C C5C C6C C7C . . . . -2.1(3) ?
    C4C C5C C10C C9C . . . . -26.4(2) ?
    C4C C5C C10C C14C . . . . 152.74(18) ?
    C5C C4C C8C O4C . . . . -173.22(16) ?
    C5C C4C C8C N1C . . . . 7.1(3) ?
    C5C C6C C7C O2C . . . . -179.17(19) ?
    C5C C6C C7C C2C . . . . -0.1(3) ?
    C5C C10C C14C C13C . . . . 178.13(17) ?
    C6C C5C C10C C9C . . . . 156.83(17) ?
    C6C C5C C10C C14C . . . . -24.0(3) ?
    C7C O2C C1C O1C . . . . 0.2(2) ?
    C7C C2C C3C O3C . . . . -178.76(16) ?
    C7C C2C C3C C4C . . . . -0.2(3) ?
    C8C N1C C9C C10C . . . . -26.4(2) ?
    C8C N1C C9C C11C . . . . -148.98(17) ?
    C8C C4C C5C C6C . . . . -179.08(16) ?
    C8C C4C C5C C10C . . . . 4.1(2) ?
    C9C N1C C8C O4C . . . . -174.15(17) ?
    C9C N1C C8C C4C . . . . 5.5(3) ?
    C9C C10C C14C C13C . . . . -2.8(3) ?
    C9C C11C C12C O6C . . . . 57.75(19) ?
    C9C C11C C12C C13C . . . . -61.66(18) ?
    C10C C5C C6C C7C . . . . 174.59(16) ?
    C10C C9C C11C O5C . . . . 176.14(14) ?
    C10C C9C C11C C12C . . . . 53.87(19) ?
    C11C C9C C10C C5C . . . . 157.25(15) ?
    C11C C9C C10C C14C . . . . -21.9(2) ?
    C11C C12C C13C O7C . . . . -84.50(18) ?
    C11C C12C C13C C14C . . . . 36.21(19) ?
    C12C C13C C14C C10C . . . . -4.8(3) ?
loop_
    _geom_hbond_atom_site_label_D
    _geom_hbond_atom_site_label_H
    _geom_hbond_atom_site_label_A
    _geom_hbond_site_symmetry_A
    _geom_hbond_distance_DH
    _geom_hbond_distance_HA
    _geom_hbond_distance_DA
    _geom_hbond_angle_DHA
    _geom_hbond_publ_flag
    O3 H3 O4 . 0.96(3) 1.57(4) 2.4842(19) 158(3) yes
    O5 H5 O7A 1_554 0.84(4) 1.88(4) 2.698(2) 166(4) yes
    O6 H6 O3A 2_546 0.85(3) 1.98(3) 2.745(2) 150(3) yes
    O7 H7 O7C 2_646 0.89(3) 1.89(3) 2.768(2) 170(3) yes
    N1 H1 O4B 1_554 0.91(4) 2.25(4) 3.105(2) 157(3) yes
    O3A H3A O4A . 1.00(4) 1.55(4) 2.4656(19) 151(4) yes
    O5A H5A O7 . 0.87(3) 2.23(3) 3.050(2) 157(3) yes
    O6A H6AA O1 2_546 0.82(4) 2.15(4) 2.906(2) 153(3) yes
    O7A H7A O1A 2_547 0.83(4) 2.29(4) 2.901(2) 131(3) yes
    N1A H1AA O4C . 0.89(3) 1.91(3) 2.796(2) 171(3) yes
    O3B H3B O4B . 1.01(4) 1.57(4) 2.537(2) 159(4) yes
    O5B H5B O2W 1_556 0.94(4) 1.80(4) 2.701(2) 159(4) yes
    O6B H6B O6 2_556 0.89(4) 2.03(4) 2.8857(19) 163(3) yes
    O7B H7B O5 2_656 0.86(4) 1.86(4) 2.714(2) 175(4) yes
    N1B H1BA O4 1_556 0.89(4) 1.99(4) 2.870(2) 171(3) yes
    O3C H3C O4C . 0.95(5) 1.59(5) 2.4797(18) 154(5) yes
    O5C H5C O6B . 0.82(3) 2.01(4) 2.829(2) 175(3) yes
    O6C H6C O6A 2_556 0.88(4) 1.93(3) 2.7893(19) 165(3) yes
    O7C H7C O3C 2_656 0.86(4) 1.93(4) 2.767(2) 162(3) yes
    N1C H1C O4A . 0.91(4) 2.03(4) 2.911(2) 164(3) yes
    O1W H1WA O7B 1_554 0.90(4) 1.94(4) 2.835(2) 173(4) yes
    O1W H1WB O5A 2_656 0.89(5) 2.22(5) 3.036(2) 153(4) yes
    O2W H2WA O1W . 0.90(3) 1.94(3) 2.833(2) 167(3) yes
    O2W H2WB O6C . 0.87(4) 2.00(4) 2.869(2) 172(3) yes
_iucr_refine_instructions_details
;
TITL I in P21
CELL 1.54184  10.90063  20.37357  11.88385  90.000  104.3549  90.000
ZERR    8.00   0.00008   0.00017   0.00009   0.000    0.0008   0.000
LATT -1
SYMM -X, 0.5+Y, -Z
SFAC C   H   N O
UNIT 112 112 8 60
TEMP -173.0
SIZE 0.06 0.23 0.25
L.S. 12
BOND $H
ACTA
CONF
WGHT    0.104100    0.432200
EXTI    0.001019
FVAR       2.49585
O1    4   -0.101281    0.588448    0.402868    11.00000    0.03828    0.00972 =
         0.03594   -0.00113    0.02742    0.00104
O2    4   -0.164695    0.493835    0.481695    11.00000    0.04326    0.01212 =
         0.04145   -0.00081    0.03453    0.00295
O3    4    0.051912    0.584702    0.232201    11.00000    0.02629    0.00841 =
         0.02595    0.00209    0.01558    0.00025
H3    2    0.102854    0.566347    0.184705    11.00000    0.03307
O4    4    0.175834    0.512474    0.132950    11.00000    0.02463    0.01078 =
         0.02064    0.00243    0.01372   -0.00090
O5    4    0.248488    0.278514    0.074556    11.00000    0.01721    0.01579 =
         0.01582   -0.00156    0.00961    0.00150
H5    2    0.203213    0.253036    0.026584    11.00000    0.05582
O6    4    0.032313    0.212867    0.120593    11.00000    0.01835    0.01117 =
         0.01842   -0.00205    0.00411   -0.00477
H6    2    0.012888    0.172423    0.117550    11.00000    0.02232
O7    4    0.221171    0.210042    0.423389    11.00000    0.01605    0.01921 =
         0.01731    0.00789    0.00536    0.00316
H7    2    0.291874    0.227615    0.412706    11.00000    0.03223
N1    3    0.171492    0.402172    0.143356    11.00000    0.01630    0.01034 =
         0.01570    0.00021    0.00838   -0.00066
H1    2    0.222357    0.398415    0.093530    11.00000    0.03247
C1    1   -0.169735    0.563829    0.484243    11.00000    0.02540    0.01159 =
         0.02391    0.00016    0.01492    0.00209
AFIX  23
H1A   2   -0.130389    0.580116    0.563461    11.00000   -1.20000
H1B   2   -0.258803    0.578934    0.461771    11.00000   -1.20000
AFIX   0
C2    1   -0.054650    0.533437    0.360230    11.00000    0.01856    0.00871 =
         0.01943   -0.00183    0.00816    0.00144
C3    1    0.017840    0.529877    0.280060    11.00000    0.01671    0.00971 =
         0.01665    0.00003    0.00463   -0.00028
C4    1    0.053806    0.466321    0.251954    11.00000    0.01404    0.00990 =
         0.01350   -0.00024    0.00470    0.00092
C5    1    0.016366    0.409646    0.303338    11.00000    0.01342    0.01219 =
         0.01187    0.00001    0.00371   -0.00037
C6    1   -0.061263    0.414947    0.381085    11.00000    0.01792    0.01041 =
         0.01980    0.00093    0.01053    0.00040
AFIX  43
H6A   2   -0.090698    0.377309    0.413667    11.00000   -1.20000
AFIX   0
C7    1   -0.092505    0.477438    0.407652    11.00000    0.02049    0.01536 =
         0.01772   -0.00011    0.01137   -0.00045
C8    1    0.136927    0.461335    0.171802    11.00000    0.01463    0.01012 =
         0.01184   -0.00005    0.00286   -0.00064
C9    1    0.112647    0.340970    0.168084    11.00000    0.01343    0.00761 =
         0.01286    0.00048    0.00552   -0.00087
AFIX  13
H9    2    0.038625    0.331465    0.101363    11.00000   -1.20000
AFIX   0
C10   1    0.065327    0.345606    0.277600    11.00000    0.01062    0.01056 =
         0.01355   -0.00143    0.00466   -0.00143
C11   1    0.207038    0.284528    0.178449    11.00000    0.01172    0.01181 =
         0.01232    0.00073    0.00535    0.00048
AFIX  13
H11   2    0.282370    0.294874    0.243382    11.00000   -1.20000
AFIX   0
C12   1    0.147197    0.221779    0.209113    11.00000    0.01351    0.01042 =
         0.01552    0.00175    0.00588    0.00180
AFIX  13
H12   2    0.205359    0.183849    0.208878    11.00000   -1.20000
AFIX   0
C13   1    0.116380    0.226923    0.327828    11.00000    0.01303    0.01229 =
         0.01436    0.00329    0.00551    0.00004
AFIX  13
H13   2    0.047024    0.194818    0.327960    11.00000   -1.20000
AFIX   0
C14   1    0.067251    0.293710    0.346759    11.00000    0.01374    0.01217 =
         0.01374    0.00021    0.00569   -0.00071
AFIX  43
H14   2    0.034881    0.299599    0.413297    11.00000   -1.20000
AFIX   0
O1A   4   -0.176183    0.574276    0.962673    11.00000    0.02486    0.01092 =
         0.02809   -0.00469    0.01821   -0.00036
O2A   4   -0.243005    0.473328    1.017237    11.00000    0.02900    0.01354 =
         0.02891   -0.00285    0.02214    0.00045
O3A   4   -0.013776    0.586735    0.804108    11.00000    0.02280    0.00748 =
         0.02570   -0.00129    0.01390   -0.00062
H3A   2    0.048878    0.576936    0.758089    11.00000    0.04785
O4A   4    0.118290    0.527606    0.696309    11.00000    0.02154    0.00846 =
         0.02203   -0.00050    0.01269   -0.00146
O5A   4    0.246680    0.306450    0.624265    11.00000    0.01660    0.01509 =
         0.01770   -0.00169    0.01058   -0.00174
H5A   2    0.217010    0.278334    0.568535    11.00000    0.03002
O6A   4    0.029561    0.225872    0.596403    11.00000    0.01766    0.01289 =
         0.01496   -0.00340    0.00426   -0.00162
H6AA  2    0.028417    0.187022    0.578041    11.00000    0.03717
O7A   4    0.136733    0.194972    0.903683    11.00000    0.02788    0.01122 =
         0.01694    0.00468    0.00664    0.00497
H7A   2    0.100273    0.162678    0.922736    11.00000    0.05100
N1A   3    0.126781    0.417260    0.689054    11.00000    0.01820    0.00866 =
         0.01713    0.00019    0.01151   -0.00063
H1AA  2    0.175307    0.422856    0.639559    11.00000    0.03139
C1A   1   -0.248049    0.542999    1.034416    11.00000    0.01918    0.01353 =
         0.01759   -0.00115    0.01046    0.00107
AFIX  23
H1AB  2   -0.211606    0.553978    1.117115    11.00000   -1.20000
H1AC  2   -0.336968    0.558358    1.012414    11.00000   -1.20000
AFIX   0
C2A   1   -0.124034    0.523488    0.914161    11.00000    0.01534    0.01155 =
         0.01728   -0.00357    0.00628    0.00078
C3A   1   -0.046419    0.527844    0.839146    11.00000    0.01386    0.00836 =
         0.01612   -0.00111    0.00362   -0.00039
C4A   1   -0.003763    0.468113    0.801385    11.00000    0.01248    0.01090 =
         0.01231   -0.00065    0.00425    0.00004
C5A   1   -0.041782    0.407131    0.837074    11.00000    0.01182    0.01092 =
         0.01189    0.00042    0.00306   -0.00016
C6A   1   -0.126228    0.404166    0.909453    11.00000    0.01501    0.01060 =
         0.01609    0.00144    0.00680   -0.00025
AFIX  43
H6AB  2   -0.156369    0.363555    0.931335    11.00000   -1.20000
AFIX   0
C7A   1   -0.162781    0.463442    0.946833    11.00000    0.01402    0.01576 =
         0.01555    0.00019    0.00713    0.00040
C8A   1    0.083612    0.472048    0.725379    11.00000    0.01341    0.01053 =
         0.01359    0.00003    0.00378   -0.00104
C9A   1    0.073577    0.352382    0.697307    11.00000    0.01415    0.00857 =
         0.01394    0.00065    0.00497   -0.00069
AFIX  13
H9A   2    0.008404    0.343590    0.623329    11.00000   -1.20000
AFIX   0
C10A  1    0.010059    0.346816    0.797158    11.00000    0.01106    0.01155 =
         0.01331   -0.00025    0.00391   -0.00139
C11A  1    0.177091    0.300159    0.710629    11.00000    0.01485    0.01054 =
         0.01355    0.00109    0.00637    0.00024
AFIX  13
H11A  2    0.237414    0.306225    0.788373    11.00000   -1.20000
AFIX   0
C12A  1    0.117661    0.232754    0.708340    11.00000    0.01449    0.00996 =
         0.01404   -0.00121    0.00519    0.00064
AFIX  13
H12A  2    0.185055    0.198500    0.716897    11.00000   -1.20000
AFIX   0
C13A  1    0.049512    0.224808    0.806182    11.00000    0.01725    0.01016 =
         0.01521    0.00089    0.00524   -0.00004
AFIX  13
H13A  2   -0.024232    0.194640    0.778837    11.00000   -1.20000
AFIX   0
C14A  1    0.002464    0.288147    0.844991    11.00000    0.01385    0.01203 =
         0.01354   -0.00059    0.00510    0.00059
AFIX  43
H14A  2   -0.035718    0.286290    0.908621    11.00000   -1.20000
AFIX   0
O1B   4    0.602074    0.387108    0.674453    11.00000    0.03181    0.01344 =
         0.02816   -0.00397    0.01894    0.00060
O2B   4    0.661358    0.488396    0.615431    11.00000    0.02814    0.01496 =
         0.02871   -0.00291    0.02085    0.00074
O3B   4    0.452965    0.372562    0.843922    11.00000    0.03029    0.01039 =
         0.02511    0.00016    0.01408   -0.00246
H3B   2    0.404660    0.386385    0.902034    11.00000    0.05455
O4B   4    0.343874    0.433631    0.977899    11.00000    0.02511    0.01292 =
         0.02121    0.00169    0.01301   -0.00155
O5B   4    0.197122    0.654506    1.026283    11.00000    0.01546    0.01678 =
         0.01934    0.00103    0.01127   -0.00024
H5B   2    0.212183    0.679346    1.095459    11.00000    0.05761
O6B   4    0.209139    0.732711    0.825829    11.00000    0.01542    0.01856 =
         0.01533    0.00226    0.00550    0.00312
H6B   2    0.137114    0.734840    0.847447    11.00000    0.04270
O7B   4    0.525709    0.766268    0.981191    11.00000    0.01898    0.02031 =
         0.01914   -0.00676    0.01082   -0.00681
H7B   2    0.596219    0.767900    0.961956    11.00000    0.05050
N1B   3    0.318332    0.543430    0.966716    11.00000    0.01867    0.01371 =
         0.01761    0.00280    0.01115   -0.00089
H1BA  2    0.277317    0.538024    1.021785    11.00000    0.03655
C1B   1    0.677919    0.418666    0.607688    11.00000    0.01766    0.01621 =
         0.01935   -0.00283    0.00821    0.00122
AFIX  23
H1BB  2    0.651184    0.404323    0.525641    11.00000   -1.20000
H1BC  2    0.768154    0.406942    0.638517    11.00000   -1.20000
AFIX   0
C2B   1    0.555418    0.437071    0.729528    11.00000    0.01668    0.01118 =
         0.01578   -0.00320    0.00514    0.00121
C3B   1    0.481861    0.431869    0.808396    11.00000    0.01781    0.01208 =
         0.01569    0.00135    0.00504   -0.00238
C4B   1    0.441106    0.491474    0.848735    11.00000    0.01306    0.01450 =
         0.01202   -0.00054    0.00389   -0.00045
C5B   1    0.477053    0.552851    0.811495    11.00000    0.01198    0.01320 =
         0.01248    0.00070    0.00321   -0.00051
C6B   1    0.553110    0.555983    0.732099    11.00000    0.01595    0.01256 =
         0.01654    0.00090    0.00781    0.00133
AFIX  43
H6BA  2    0.578031    0.596755    0.705922    11.00000   -1.20000
AFIX   0
C7B   1    0.589808    0.497132    0.694036    11.00000    0.01523    0.01738 =
         0.01454    0.00015    0.00700    0.00006
C8B   1    0.364084    0.487809    0.934924    11.00000    0.01443    0.01420 =
         0.01468    0.00140    0.00476   -0.00228
C9B   1    0.317852    0.606069    0.906534    11.00000    0.01414    0.01129 =
         0.01409    0.00215    0.00677    0.00018
AFIX  13
H9B   2    0.240654    0.607691    0.840324    11.00000   -1.20000
AFIX   0
C10B  1    0.433321    0.613014    0.858031    11.00000    0.01155    0.01591 =
         0.01087    0.00224    0.00460    0.00187
C11B  1    0.310614    0.662105    0.988788    11.00000    0.01249    0.01446 =
         0.01484    0.00115    0.00804   -0.00013
AFIX  13
H11B  2    0.384941    0.659681    1.057662    11.00000   -1.20000
AFIX   0
C12B  1    0.313041    0.727669    0.927120    11.00000    0.01449    0.01344 =
         0.01351    0.00027    0.00571    0.00113
AFIX  13
H12B  2    0.306741    0.764079    0.981841    11.00000   -1.20000
AFIX   0
C13B  1    0.435317    0.735802    0.887735    11.00000    0.01547    0.01247 =
         0.01422   -0.00134    0.00754   -0.00209
AFIX  13
H13B  2    0.418269    0.766171    0.819510    11.00000   -1.20000
AFIX   0
C14B  1    0.485362    0.672097    0.852471    11.00000    0.01393    0.01566 =
         0.01206    0.00050    0.00611    0.00113
AFIX  43
H14B  2    0.559478    0.673993    0.824136    11.00000   -1.20000
AFIX   0
O1C   4    0.538856    0.389833    0.249476    11.00000    0.04636    0.01021 =
         0.03854   -0.00216    0.03362    0.00223
O2C   4    0.603702    0.487924    0.182424    11.00000    0.04629    0.01354 =
         0.04050   -0.00338    0.03636   -0.00040
O3C   4    0.381641    0.383402    0.411990    11.00000    0.02348    0.00742 =
         0.02000    0.00152    0.01209    0.00018
H3C   2    0.332332    0.396466    0.463520    11.00000    0.07380
O4C   4    0.274325    0.449151    0.535024    11.00000    0.02337    0.01097 =
         0.01993    0.00148    0.01324   -0.00067
O5C   4    0.171041    0.676176    0.602394    11.00000    0.01606    0.01562 =
         0.01517   -0.00105    0.00887    0.00136
H5C   2    0.182357    0.690534    0.668996    11.00000    0.03427
O6C   4    0.221504    0.761370    0.420560    11.00000    0.01399    0.01441 =
         0.01688    0.00382    0.00480    0.00203
H6C   2    0.146064    0.750255    0.429141    11.00000    0.03789
O7C   4    0.543661    0.753892    0.593257    11.00000    0.01530    0.01238 =
         0.01894   -0.00312    0.00201   -0.00087
H7C   2    0.552924    0.795912    0.597536    11.00000    0.02574
N1C   3    0.260854    0.559554    0.526354    11.00000    0.01667    0.01082 =
         0.01603    0.00061    0.00928   -0.00140
H1C   2    0.210556    0.557609    0.576903    11.00000    0.03871
C1C   1    0.610696    0.417651    0.174599    11.00000    0.02509    0.01296 =
         0.02335   -0.00148    0.01526    0.00101
AFIX  23
H1CA  2    0.699971    0.403039    0.199241    11.00000   -1.20000
H1CB  2    0.575251    0.403232    0.093485    11.00000   -1.20000
AFIX   0
C2C   1    0.492137    0.442611    0.296997    11.00000    0.01931    0.00963 =
         0.01797   -0.00253    0.00899    0.00217
C3C   1    0.416717    0.441404    0.374363    11.00000    0.01537    0.01040 =
         0.01270    0.00022    0.00433   -0.00134
C4C   1    0.382395    0.503087    0.412492    11.00000    0.01305    0.01064 =
         0.01160   -0.00051    0.00384    0.00093
C5C   1    0.426543    0.562295    0.376065    11.00000    0.01326    0.01256 =
         0.01281    0.00043    0.00362   -0.00017
C6C   1    0.501676    0.561948    0.295266    11.00000    0.01899    0.01041 =
         0.01694   -0.00072    0.00898   -0.00156
AFIX  43
H6CA  2    0.530242    0.601388    0.267495    11.00000   -1.20000
AFIX   0
C7C   1    0.531378    0.501106    0.258800    11.00000    0.02031    0.01667 =
         0.01754   -0.00204    0.01171   -0.00085
C8C   1    0.302350    0.502999    0.495449    11.00000    0.01312    0.01299 =
         0.01187    0.00068    0.00345   -0.00154
C9C   1    0.279521    0.623574    0.476381    11.00000    0.01383    0.01075 =
         0.01315   -0.00015    0.00528   -0.00002
AFIX  13
H9C   2    0.204411    0.633061    0.410705    11.00000   -1.20000
AFIX   0
C10C  1    0.397015    0.623550    0.430009    11.00000    0.01487    0.01108 =
         0.01132    0.00090    0.00487    0.00049
C11C  1    0.287993    0.676159    0.568710    11.00000    0.01183    0.01276 =
         0.01310    0.00003    0.00526    0.00122
AFIX  13
H11C  2    0.358122    0.664704    0.637683    11.00000   -1.20000
AFIX   0
C12C  1    0.315423    0.742921    0.522688    11.00000    0.01435    0.01180 =
         0.01312   -0.00026    0.00480    0.00061
AFIX  13
H12C  2    0.318529    0.776766    0.584276    11.00000   -1.20000
AFIX   0
C13C  1    0.443551    0.741427    0.490676    11.00000    0.01409    0.01012 =
         0.01421   -0.00019    0.00426   -0.00082
AFIX  13
H13C  2    0.444378    0.776958    0.432814    11.00000   -1.20000
AFIX   0
C14C  1    0.470344    0.677110    0.439910    11.00000    0.01366    0.01342 =
         0.01361    0.00000    0.00620    0.00063
AFIX  43
H14C  2    0.545070    0.674136    0.412689    11.00000   -1.20000
AFIX   0
O1W   4    0.537024    0.732865    0.215143    11.00000    0.02456    0.02194 =
         0.02120    0.00132    0.00780   -0.00579
H1WA  2    0.533321    0.747000    0.142332    11.00000    0.04562
H1WB  2    0.577868    0.762412    0.265325    11.00000    0.06981
O2W   4    0.273858    0.743638    0.197520    11.00000    0.01998    0.03949 =
         0.01842   -0.00844    0.00618    0.00181
H2WA  2    0.359257    0.745263    0.211718    11.00000    0.02423
H2WB  2    0.253804    0.752624    0.262471    11.00000    0.03556
HKLF 4
REM  I in P21
REM R1 =  0.0474 for   9997 Fo > 4sig(Fo)  and  0.0475 for all  10051 data
REM    908 parameters refined using      1 restraints
END
WGHT      0.1041      0.4321
REM Highest difference peak  0.273,  deepest hole -0.209,  1-sigma level  0.049
Q1    1   0.0418  0.4372  0.2738  11.00000  0.05    0.27
Q2    1   0.3948  0.5396  0.3886  11.00000  0.05    0.26
Q3    1   0.4051  0.4764  0.3972  11.00000  0.05    0.26
Q4    1  -0.0162  0.3833  0.8197  11.00000  0.05    0.24
Q5    1   0.4623  0.5176  0.8342  11.00000  0.05    0.24
Q6    1   0.4043  0.4884  0.8956  11.00000  0.05    0.24
Q7    1  -0.0826  0.4985  0.3856  11.00000  0.05    0.24
Q8    1  -0.0025  0.4510  0.8155  11.00000  0.05    0.23
Q9    1   0.0360  0.4870  0.2649  11.00000  0.05    0.23
Q10   1   0.4956  0.4584  0.2842  11.00000  0.05    0.23
Q11   1   0.4670  0.5641  0.3149  11.00000  0.05    0.23
Q12   1   0.1647  0.3157  0.1720  11.00000  0.05    0.22
Q13   1   0.3368  0.6240  0.4523  11.00000  0.05    0.22
Q14   1  -0.1376  0.4905  0.9374  11.00000  0.05    0.22
Q15   1   0.1209  0.3232  0.7007  11.00000  0.05    0.22
Q16   1   0.0416  0.3691  0.2831  11.00000  0.05    0.21
Q17   1   0.4642  0.4762  0.8414  11.00000  0.05    0.21
Q18   1   0.5834  0.4721  0.7172  11.00000  0.05    0.21
Q19   1  -0.0740  0.4333  0.3817  11.00000  0.05    0.21
Q20   1   0.3834  0.6085  0.8808  11.00000  0.05    0.21
Q21   1  -0.0355  0.4980  0.8183  11.00000  0.05    0.20
Q22   1   0.4411  0.5731  0.8191  11.00000  0.05    0.20
Q23   1   0.3776  0.7414  0.5061  11.00000  0.05    0.20
Q24   1   0.4008  0.5939  0.3917  11.00000  0.05    0.20
Q25   1   0.5359  0.4317  0.7734  11.00000  0.05    0.20
Q26   1   0.4571  0.5855  0.8380  11.00000  0.05    0.20
Q27   1   0.3205  0.6400  0.9597  11.00000  0.05    0.20
Q28   1  -0.1365  0.4412  0.9401  11.00000  0.05    0.19
Q29   1   0.4561  0.4405  0.3245  11.00000  0.05    0.19
Q30   1   0.0481  0.3499  0.7475  11.00000  0.05    0.19
Q31   1  -0.1797  0.3912  0.4994  11.00000  0.05    0.19
Q32   1  -0.0887  0.4078  0.8849  11.00000  0.05    0.18
Q33   1   0.5017  0.5272  0.2598  11.00000  0.05    0.18
Q34   1   0.0812  0.3434  0.2488  11.00000  0.05    0.18
Q35   1  -0.0376  0.5327  0.3282  11.00000  0.05    0.18
Q36   1  -0.2197  0.4441  0.4992  11.00000  0.05    0.18
Q37   1   0.0200  0.3115  0.2837  11.00000  0.05    0.17
Q38   1   0.0813  0.2298  0.7494  11.00000  0.05    0.17
Q39   1  -0.1826  0.4953  0.4943  11.00000  0.05    0.17
Q40   1   0.5679  0.3362  0.7202  11.00000  0.05    0.16
Q41   1  -0.1345  0.6179  0.9310  11.00000  0.05    0.16
Q42   1   0.3381  0.3357  0.9433  11.00000  0.05    0.16
Q43   1  -0.0406  0.3112  0.8023  11.00000  0.05    0.16
Q44   1   0.1334  0.2201  0.2683  11.00000  0.05    0.16
Q45   1   0.2397  0.3910  0.5838  11.00000  0.05    0.16
Q46   1   0.3197  0.6876  0.9610  11.00000  0.05    0.16
Q47   1   0.4182  0.6632  0.3975  11.00000  0.05    0.16
Q48   1  -0.0741  0.6258  0.3908  11.00000  0.05    0.16
Q49   1   0.3696  0.7320  0.9062  11.00000  0.05    0.15
Q50   1   0.2783  0.6491  0.5208  11.00000  0.05    0.15
Q51   1   0.5001  0.3372  0.7811  11.00000  0.05    0.15
Q52   1   0.2400  0.4266  1.0037  11.00000  0.05    0.15
Q53   1   0.1468  0.2715  0.7107  11.00000  0.05    0.15
Q54   1   0.2208  0.5686  0.1015  11.00000  0.05    0.15
Q55   1   0.2321  0.5136  0.0851  11.00000  0.05    0.15
Q56   1  -0.0261  0.4095  0.3491  11.00000  0.05    0.15
Q57   1   0.0198  0.2676  0.8187  11.00000  0.05    0.15
Q58   1   0.0951  0.4639  0.2134  11.00000  0.05    0.15
Q59   1   0.7558  0.3389  0.1695  11.00000  0.05    0.15
Q60   1   0.5785  0.5252  0.7197  11.00000  0.05    0.15
;
