# Supplementary material for: (2S,3R,4S,4aR)-2,3,4,7-Tetra­hydroxy-3,4,4a,5-tetra­hydro­[1,3]dioxolo[4,5-j]phenanthridin-6(2H)-one hemihydrate
Source: Acta Crystallogr Sect E Struct Rep Online. 2012 Dec 5;69(Pt 1):o9–o10. doi: 10.1107/S1600536812048763 (PMC3588326; doi:10.1107/S1600536812048763)
Supplement: Supplementary file 2 [file e-69-000o9-Isup2.hkl]

# 
# h,k,l, Fc-squared, Fo-squared, sigma(Fo-squared) and status flag 
# 
data_I
_shelx_title 'I in P21' 
_shelx_refln_list_code          4 
_shelx_F_calc_maximum      520.86 
_exptl_crystal_F_000      1320.00 
_reflns_d_resolution_high  0.8021 
 
loop_ 
 _symmetry_equiv_pos_as_xyz 
 'x, y, z' 
 '-x, y+1/2, -z' 
 
_cell_length_a    10.9006 
_cell_length_b    20.3736 
_cell_length_c    11.8839 
_cell_angle_alpha  90.000 
_cell_angle_beta  104.355 
_cell_angle_gamma  90.000 
 
_shelx_F_squared_multiplier     1.000 
 
loop_ 
 _refln_index_h 
 _refln_index_k 
 _refln_index_l 
 _refln_F_squared_calc 
 _refln_F_squared_meas 
 _refln_F_squared_sigma 
 _refln_observed_status 
   6 -21   0       69.72       53.75      5.41 o 
   0 -20   0      559.49      471.57     19.65 o 
   1 -20   0      465.11      440.28     23.28 o 
   2 -20   0      481.83      451.20     28.78 o 
   6 -20   0       77.11       72.75      7.24 o 
   7 -20   0       21.87       16.96      2.43 o 
   8 -20   0      154.98      127.25      6.99 o 
   1 -19   0      570.42      486.14     13.94 o 
   2 -19   0      147.89      129.87      5.83 o 
   3 -19   0      107.63       96.13      5.07 o 
   4 -19   0      583.88      559.29     15.94 o 
   7 -19   0       80.36       71.43      7.10 o 
   8 -19   0       61.93       52.49      3.49 o 
   0 -18   0     1333.62     1214.46     32.73 o 
   1 -18   0     7497.46     6630.20     89.09 o 
   2 -18   0       34.84       32.63      3.96 o 
   3 -18   0      530.88      441.61     11.36 o 
   4 -18   0       90.25       73.05      4.01 o 
   5 -18   0       32.60       27.34      2.52 o 
   6 -18   0      113.75       98.41      7.49 o 
   7 -18   0      813.05      658.39     15.93 o 
   8 -18   0       38.47       31.05      1.92 o 
   9 -18   0      427.87      370.83      8.45 o 
   1 -17   0     1223.09     1155.90     16.91 o 
   2 -17   0     2144.94     1988.12     30.58 o 
   3 -17   0      158.69      127.12      5.95 o 
   4 -17   0      319.04      290.84      9.48 o 
   5 -17   0      439.20      383.26     11.53 o 
   6 -17   0      571.06      520.46     10.47 o 
   7 -17   0      347.63      299.00      8.25 o 
   8 -17   0      396.24      300.37      8.03 o 
   9 -17   0       16.39       10.96      1.10 o 
   0 -16   0     2823.02     2470.31     83.20 o 
   1 -16   0    19219.30    17464.97    262.67 o 
   2 -16   0      350.93      323.66      9.59 o 
   3 -16   0     1623.08     1488.41     20.80 o 
   4 -16   0       24.98       22.75      3.87 o 
   5 -16   0      439.06      356.35     11.33 o 
   6 -16   0       13.06        9.76      2.00 o 
   7 -16   0      170.62      143.17      6.23 o 
   8 -16   0      404.35      347.95      8.73 o 
   9 -16   0      397.69      332.03      6.11 o 
  10 -16   0       24.95       19.24      1.30 o 
   1 -15   0      243.71      217.42      7.64 o 
   2 -15   0      547.17      496.03     11.77 o 
   3 -15   0      165.21      146.11      6.37 o 
   4 -15   0      256.18      219.65      8.57 o 
   5 -15   0      941.97      846.17     19.59 o 
   6 -15   0      263.13      206.90      6.91 o 
   7 -15   0      728.65      627.66     10.07 o 
   8 -15   0        6.09        4.45      1.78 o 
   9 -15   0      310.66      270.69      6.55 o 
  10 -15   0       56.76       45.29      2.17 o 
   0 -14   0      228.25      191.12     15.84 o 
   1 -14   0      180.58      186.40      6.62 o 
   2 -14   0       81.68       77.79      4.36 o 
   3 -14   0       46.43       39.63      3.33 o 
   4 -14   0       52.56       39.40      3.75 o 
   5 -14   0      609.67      506.86     15.02 o 
   6 -14   0      228.94      192.21      7.76 o 
   7 -14   0      377.44      319.95      7.50 o 
   8 -14   0      214.17      189.87      7.22 o 
   9 -14   0       14.17        9.38      2.42 o 
  10 -14   0       71.76       54.70      2.71 o 
   1 -13   0     7049.84     6431.19     67.07 o 
   2 -13   0       18.09       15.88      2.10 o 
   3 -13   0      274.70      259.96      6.41 o 
   4 -13   0       30.37       30.97      2.24 o 
   5 -13   0      223.16      220.42      8.44 o 
   6 -13   0      162.54      139.31      6.64 o 
   7 -13   0      366.36      304.07      8.53 o 
   8 -13   0      256.63      211.07      5.37 o 
   9 -13   0       24.30       15.32      2.26 o 
  10 -13   0        4.68        2.00      1.59 o 
  11 -13   0        6.15        5.31      0.97 o 
   0 -12   0     4194.61     3673.33     75.48 o 
   1 -12   0      334.77      278.18      7.64 o 
   2 -12   0      353.55      362.69      8.97 o 
   3 -12   0      132.56      125.67      4.25 o 
   4 -12   0      695.22      707.65     17.17 o 
   5 -12   0      800.53      754.27     14.52 o 
   6 -12   0      805.10      743.75     13.77 o 
   7 -12   0        9.24        6.93      1.83 o 
   8 -12   0      386.56      344.81      9.45 o 
   9 -12   0       30.68       20.89      2.42 o 
  10 -12   0      162.28      146.38      5.15 o 
  11 -12   0       81.80       66.47      2.01 o 
   1 -11   0     1030.92      980.34     19.82 o 
   2 -11   0     1750.54     1664.55     34.71 o 
   3 -11   0     1509.73     1399.77     28.14 o 
   4 -11   0      111.08      105.07      3.15 o 
   5 -11   0      898.93      942.99     12.33 o 
   6 -11   0     1107.83     1041.23     14.83 o 
   7 -11   0      159.64      137.37      3.92 o 
   8 -11   0      125.40      104.73      4.00 o 
   9 -11   0      281.76      238.80      6.50 o 
  10 -11   0       21.03       21.14      2.26 o 
  11 -11   0       40.72       38.27      1.77 o 
   0 -10   0      743.87      610.31     13.20 o 
   1 -10   0     3264.60     3103.22     36.65 o 
   2 -10   0       15.59       17.83      1.23 o 
   3 -10   0     1733.93     1634.06     17.85 o 
   4 -10   0     2903.98     2923.28     54.28 o 
   5 -10   0     2514.40     2516.36     23.06 o 
   6 -10   0       89.19       88.19      3.10 o 
   7 -10   0      280.73      259.97      5.46 o 
   8 -10   0       96.31       86.94      3.32 o 
   9 -10   0      377.27      318.52      6.50 o 
  10 -10   0       15.50       14.85      2.25 o 
  11 -10   0      872.26      742.09     10.74 o 
  12 -10   0      557.31      468.56     10.13 o 
   1  -9   0     9743.32     9012.86     73.15 o 
   2  -9   0     1882.41     1730.63     19.94 o 
   3  -9   0     7054.55     7066.70    145.43 o 
   4  -9   0     2529.48     2507.29     24.44 o 
   5  -9   0     1883.06     1918.84     17.59 o 
   6  -9   0      186.95      174.66      4.67 o 
   7  -9   0      123.64      110.42      3.19 o 
   8  -9   0       77.44       61.90      2.59 o 
   9  -9   0      606.33      539.57      7.40 o 
  10  -9   0      436.04      387.66      8.58 o 
  11  -9   0      390.81      352.53      5.82 o 
  12  -9   0      375.01      317.68      6.08 o 
   0  -8   0      893.77      816.67     22.24 o 
   1  -8   0     9447.15     8361.33     78.66 o 
   2  -8   0     1601.06     1489.72     14.20 o 
   3  -8   0     1225.29     1217.49     22.17 o 
   4  -8   0     1823.19     1887.25     18.41 o 
   5  -8   0      572.06      609.86      7.70 o 
   6  -8   0     1140.67     1125.15     12.86 o 
   7  -8   0      161.32      145.68      3.50 o 
   8  -8   0      196.70      174.57      4.12 o 
   9  -8   0      453.98      386.77      6.68 o 
  10  -8   0       71.12       58.78      3.15 o 
  11  -8   0       79.13       80.81      2.55 o 
  12  -8   0      657.53      602.04     11.72 o 
   1  -7   0     1137.40     1028.96     13.62 o 
   2  -7   0     3531.24     3251.03     24.07 o 
   3  -7   0     2838.35     2738.82     22.80 o 
   4  -7   0     1914.67     1864.77     23.80 o 
   5  -7   0     1690.91     1675.19     14.11 o 
   6  -7   0      686.10      666.70      8.60 o 
   7  -7   0      835.67      759.18      8.11 o 
   8  -7   0      254.97      240.77      5.22 o 
   9  -7   0      264.77      239.31      5.24 o 
  10  -7   0      362.30      349.65      7.03 o 
  11  -7   0      758.02      723.79      9.35 o 
  12  -7   0      160.45      139.52      4.15 o 
   0  -6   0    22270.74    20164.64    308.27 o 
   1  -6   0     2751.10     2250.43     30.85 o 
   2  -6   0     5512.03     4997.17     52.75 o 
   3  -6   0      800.78      748.83      8.52 o 
   4  -6   0     2597.24     2467.67     20.22 o 
   5  -6   0      110.82      104.18      2.69 o 
   6  -6   0      465.27      426.98      6.17 o 
   7  -6   0      341.19      334.47      5.36 o 
   8  -6   0       44.65       40.38      1.82 o 
   9  -6   0      433.84      412.75      8.15 o 
  10  -6   0      265.01      260.05      5.60 o 
  11  -6   0      361.62      327.75      6.16 o 
  12  -6   0      852.51      767.06     15.54 o 
   1  -5   0      886.92      723.06     11.44 o 
   2  -5   0     1011.31      878.86      8.24 o 
   3  -5   0     1534.55     1393.33     15.82 o 
   4  -5   0      963.75      825.04      8.98 o 
   5  -5   0       61.54       62.28      2.05 o 
   6  -5   0      208.25      214.27      4.42 o 
   7  -5   0      682.34      646.71      8.72 o 
   8  -5   0      219.56      202.70      3.57 o 
   9  -5   0      974.29      924.50     10.24 o 
  10  -5   0      869.44      847.78     10.70 o 
  11  -5   0      209.81      196.23      4.27 o 
  12  -5   0       13.37       15.56      1.42 o 
   1  -4   0     2539.19     2273.79     27.60 o 
   2  -4   0     1324.01     1187.90     11.36 o 
   3  -4   0     1206.74     1078.99     11.94 o 
   4  -4   0     3372.58     3035.48     38.11 o 
   5  -4   0       43.19       37.48      1.60 o 
   6  -4   0     1097.17     1002.16     10.67 o 
   7  -4   0      105.39      105.92      3.59 o 
   8  -4   0       12.43       15.37      2.03 o 
   9  -4   0      511.16      483.85      6.88 o 
  10  -4   0      366.32      369.42      6.29 o 
  11  -4   0      206.97      187.87      4.52 o 
  12  -4   0      433.15      432.80      8.70 o 
   1  -3   0    10918.35     9664.73     84.91 o 
   2  -3   0       21.05       16.93      1.22 o 
   3  -3   0     2804.34     2574.84     24.97 o 
   4  -3   0     1148.35      960.37     12.68 o 
   5  -3   0     3526.85     3333.54     40.52 o 
   6  -3   0      129.67      107.88      4.17 o 
   7  -3   0      207.73      217.59      5.96 o 
   8  -3   0       65.34       61.05      1.97 o 
   9  -3   0      625.53      597.59      7.76 o 
  10  -3   0      531.46      523.23      7.63 o 
  11  -3   0      144.36      155.11      4.12 o 
  12  -3   0      217.31      225.54      6.65 o 
  13  -3   0      221.10      206.33      7.48 o 
   1  -2   0      684.72      620.92      9.21 o 
   2  -2   0     4885.70     4586.93     43.02 o 
   3  -2   0     2589.55     2360.71     17.28 o 
   4  -2   0    10575.99     9901.91    107.32 o 
   5  -2   0      191.43      174.85      3.11 o 
   6  -2   0      706.84      660.54      8.64 o 
   7  -2   0      277.26      282.33      6.67 o 
   8  -2   0      588.98      604.63      6.63 o 
   9  -2   0      790.39      792.58      9.11 o 
  10  -2   0      116.02      114.81      3.21 o 
  11  -2   0       34.04       33.36      2.66 o 
  12  -2   0      623.66      639.06      9.70 o 
  13  -2   0      185.33      170.81      4.72 o 
   1  -1   0     3974.21     3743.76     33.64 o 
   2  -1   0    23603.31    22669.45    242.89 o 
   3  -1   0     7218.11     6824.70     40.12 o 
   4  -1   0      755.07      697.00      8.68 o 
   5  -1   0     1000.77      912.77      8.16 o 
   6  -1   0      521.56      538.80      7.57 o 
   7  -1   0      100.69      109.83      4.75 o 
   8  -1   0       60.99       60.98      2.03 o 
   9  -1   0     2642.50     2575.34     19.78 o 
  10  -1   0      193.32      196.50      4.19 o 
  11  -1   0      120.62      117.90      4.62 o 
  12  -1   0       55.02       53.00      2.38 o 
  13  -1   0       55.38       55.27      3.18 o 
   1   0   0      794.05      705.13     50.27 o 
   2   0   0     8829.23     8725.31     60.92 o 
   3   0   0     4434.86     4334.67     30.11 o 
   4   0   0     2953.25     2870.89     23.34 o 
   5   0   0      189.04      198.26      3.90 o 
   6   0   0      214.64      220.37      5.24 o 
   7   0   0      981.87      993.11     16.01 o 
   8   0   0      185.74      193.36      3.54 o 
   9   0   0       26.97       33.48      1.85 o 
  10   0   0      114.19      121.11      3.48 o 
  11   0   0       33.32       32.26      2.25 o 
  12   0   0       87.42       85.15      3.37 o 
  13   0   0       44.14       42.45      3.47 o 
   1   1   0     3984.44     3862.54     29.08 o 
   2   1   0    23594.21    23034.61    176.90 o 
   3   1   0     7223.54     7095.21     51.42 o 
   4   1   0      758.12      695.74     12.01 o 
   5   1   0     1003.43      941.47     12.63 o 
   6   1   0      531.68      563.84      8.16 o 
   7   1   0      102.73      115.65      4.23 o 
   8   1   0       60.82       61.38      1.89 o 
   9   1   0     2634.24     2659.92     18.91 o 
  10   1   0      191.22      198.17      4.79 o 
  11   1   0      121.02      122.11      4.30 o 
  12   1   0       53.86       51.12      2.64 o 
  13   1   0       55.43       53.52      2.85 o 
   0   2   0     7785.68     7317.61    124.42 o 
   1   2   0      719.89      682.39      5.66 o 
   2   2   0     4892.85     4693.03     54.47 o 
   3   2   0     2583.01     2525.11     19.11 o 
   4   2   0    10542.42    10417.95     88.68 o 
   5   2   0      194.00      187.42      4.04 o 
   6   2   0      709.92      701.87     12.58 o 
   7   2   0      280.82      297.80      6.32 o 
   8   2   0      594.45      635.60      6.39 o 
   9   2   0      790.97      831.26      9.11 o 
  10   2   0      118.56      124.86      3.47 o 
  11   2   0       33.26       33.12      2.07 o 
  12   2   0      620.13      657.59     13.89 o 
  13   2   0      186.53      193.31      5.43 o 
   1   3   0    10894.83    10392.11    222.42 o 
   2   3   0       21.29       17.15      0.92 o 
   3   3   0     2808.82     2789.84     18.09 o 
   4   3   0     1155.27     1040.96      9.77 o 
   5   3   0     3547.02     3566.63     44.95 o 
   6   3   0      127.58      104.73      3.40 o 
   7   3   0      211.93      234.64      5.63 o 
   8   3   0       66.19       69.19      2.26 o 
   9   3   0      618.10      641.82      8.33 o 
  10   3   0      531.32      567.98      7.68 o 
  11   3   0      146.95      165.81      4.21 o 
  12   3   0      219.54      233.76      5.28 o 
  13   3   0      224.02      246.99      6.14 o 
   0   4   0    53005.70    45974.48   2193.60 o 
   1   4   0     2541.85     2503.12     31.20 o 
   2   4   0     1334.02     1316.58     16.63 o 
   3   4   0     1204.39     1209.27     18.90 o 
   4   4   0     3395.85     3408.16     66.92 o 
   5   4   0       41.64       41.61      1.98 o 
   6   4   0     1097.43     1081.51     12.37 o 
   7   4   0      106.40      104.67      4.93 o 
   8   4   0       12.26       11.08      1.02 o 
   9   4   0      511.71      534.80      7.49 o 
  10   4   0      367.95      412.36      6.88 o 
  11   4   0      204.88      209.65      4.72 o 
  12   4   0      435.00      462.69      7.74 o 
   1   5   0      888.81      803.56      8.62 o 
   2   5   0     1001.93      990.24      9.08 o 
   3   5   0     1531.90     1559.06     17.11 o 
   4   5   0      954.94      916.66      8.78 o 
   5   5   0       62.35       69.81      2.30 o 
   6   5   0      206.46      231.53      5.18 o 
   7   5   0      690.95      715.32     11.44 o 
   8   5   0      219.80      230.59      4.29 o 
   9   5   0      978.25     1030.13     10.34 o 
  10   5   0      869.62      944.55     11.01 o 
  11   5   0      209.95      224.44      5.37 o 
  12   5   0       14.80       17.48      1.90 o 
   0   6   0    22281.75    21423.27    301.06 o 
   1   6   0     2748.88     2541.07     21.91 o 
   2   6   0     5496.10     5677.71     51.30 o 
   3   6   0      811.15      865.65      8.02 o 
   4   6   0     2595.13     2822.19     31.17 o 
   5   6   0      107.14      112.90      3.22 o 
   6   6   0      467.78      463.12      9.04 o 
   7   6   0      345.71      389.00      6.45 o 
   8   6   0       46.25       52.77      2.36 o 
   9   6   0      432.99      462.30      8.01 o 
  10   6   0      261.94      307.40      6.33 o 
  11   6   0      365.93      388.01      7.04 o 
  12   6   0      843.63      870.66     13.10 o 
   1   7   0     1139.20     1226.03     19.26 o 
   2   7   0     3530.01     3825.61     47.72 o 
   3   7   0     2805.54     3188.45     35.99 o 
   4   7   0     1935.62     2133.46     19.51 o 
   5   7   0     1688.05     1888.64     22.01 o 
   6   7   0      684.98      719.11     11.05 o 
   7   7   0      837.97      884.96      9.61 o 
   8   7   0      255.98      281.70      4.57 o 
   9   7   0      262.41      273.54      6.04 o 
  10   7   0      358.64      402.24      7.85 o 
  11   7   0      771.07      864.71     11.53 o 
  12   7   0      161.84      173.36      4.98 o 
   0   8   0      902.06      916.89     10.90 o 
   1   8   0     9464.22     9942.04     88.77 o 
   2   8   0     1586.69     1768.20     25.20 o 
   3   8   0     1247.29     1429.23     21.23 o 
   4   8   0     1807.79     2155.61     22.89 o 
   5   8   0      578.55      692.34      9.66 o 
   6   8   0     1141.35     1247.75     16.23 o 
   7   8   0      162.83      173.42      3.65 o 
   8   8   0      196.69      209.52      4.74 o 
   9   8   0      453.96      485.70     10.19 o 
  10   8   0       71.17       77.04      3.74 o 
  11   8   0       77.11      101.52      4.89 o 
  12   8   0      665.58      714.30     26.35 o 
   1   9   0     9732.34    11009.84     85.46 o 
   2   9   0     1907.24     2110.70     24.66 o 
   3   9   0     7043.30     8209.78     58.68 o 
   4   9   0     2534.29     2953.14     30.66 o 
   5   9   0     1881.03     2197.04     21.75 o 
   6   9   0      181.11      200.38      4.52 o 
   7   9   0      124.96      134.58      3.36 o 
   8   9   0       76.27       73.41      2.86 o 
   9   9   0      607.37      680.32      9.99 o 
  10   9   0      436.51      484.37      8.74 o 
  11   9   0      391.44      451.89      6.78 o 
  12   9   0      370.74      390.33     12.40 o 
   0  10   0      742.28      717.30     10.40 o 
   1  10   0     3265.95     3823.48     32.07 o 
   2  10   0       16.63       27.05      1.86 o 
   3  10   0     1729.43     1951.04     26.68 o 
   4  10   0     2915.01     3370.05     41.94 o 
   5  10   0     2517.33     2895.91     30.64 o 
   6  10   0       87.70      105.50      2.71 o 
   7  10   0      282.04      319.71      5.07 o 
   8  10   0       96.35       98.76      3.65 o 
   9  10   0      378.59      400.45      7.36 o 
  10  10   0       15.80       21.39      2.04 o 
  11  10   0      881.82      975.97     11.54 o 
  12  10   0      547.18      624.17     11.37 o 
   1  11   0     1039.12     1137.78     11.95 o 
   2  11   0     1761.61     2058.50     23.33 o 
   3  11   0     1519.13     1679.33     24.52 o 
   4  11   0      110.68      121.49      4.13 o 
   5  11   0      890.43     1133.22     17.23 o 
   6  11   0     1101.27     1247.96     10.44 o 
   7  11   0      155.51      174.11      3.81 o 
   8  11   0      127.08      134.85      4.25 o 
   9  11   0      281.25      304.41      6.24 o 
  10  11   0       19.96       25.73      1.71 o 
  11  11   0       39.43       49.80      2.51 o 
   0  12   0     4195.67     4456.49     44.57 o 
   1  12   0      341.77      334.96      6.55 o 
   2  12   0      354.06      440.84      8.75 o 
   3  12   0      129.35      135.91      5.46 o 
   4  12   0      685.77      849.17     16.20 o 
   5  12   0      790.25      917.21     10.08 o 
   6  12   0      804.16      951.20      9.64 o 
   7  12   0        9.57       10.55      1.45 o 
   8  12   0      386.09      440.02      7.30 o 
   9  12   0       29.49       31.21      2.24 o 
  10  12   0      164.15      192.48      4.96 o 
  11  12   0       79.94       90.19      3.06 o 
   1  13   0     7055.99     7384.54     74.52 o 
   2  13   0       18.39       17.98      2.67 o 
   3  13   0      273.66      284.27      9.49 o 
   4  13   0       30.64       37.62      1.43 o 
   5  13   0      222.69      266.07      4.25 o 
   6  13   0      160.63      172.79      4.08 o 
   7  13   0      366.12      412.26      6.69 o 
   8  13   0      258.82      291.70      5.88 o 
   9  13   0       25.51       30.22      2.40 o 
  10  13   0        4.61        4.50      1.27 o 
  11  13   0        5.75        8.13      1.22 o 
   0  14   0      224.24      190.74     11.27 o 
   1  14   0      180.92      222.01     10.01 o 
   2  14   0       80.22       95.88      3.34 o 
   3  14   0       44.53       50.05      1.81 o 
   4  14   0       54.05       60.66      2.96 o 
   5  14   0      602.65      665.46      7.42 o 
   6  14   0      233.55      261.06      5.30 o 
   7  14   0      376.13      444.23      6.99 o 
   8  14   0      215.84      261.22      6.81 o 
   9  14   0       13.77       13.13      1.90 o 
  10  14   0       69.54       77.18      3.04 o 
   1  15   0      248.73      248.90      6.05 o 
   2  15   0      557.76      639.42      9.15 o 
   3  15   0      164.43      186.36      3.81 o 
   4  15   0      256.59      284.90      6.76 o 
   5  15   0      936.73     1111.68     16.85 o 
   6  15   0      265.20      301.62      7.97 o 
   7  15   0      729.64      844.43     13.11 o 
   8  15   0        6.85        8.55      1.33 o 
   9  15   0      310.31      379.54      7.69 o 
  10  15   0       54.67       59.30      3.00 o 
   0  16   0     2828.60     3024.18     64.16 o 
   1  16   0    19223.44    21407.21    241.24 o 
   2  16   0      356.43      410.75      6.51 o 
   3  16   0     1615.05     1856.24     27.87 o 
   4  16   0       26.50       29.34      2.10 o 
   5  16   0      437.13      451.28      8.41 o 
   6  16   0       12.65       10.72      1.79 o 
   7  16   0      170.70      205.77      5.66 o 
   8  16   0      402.33      476.38      8.13 o 
   9  16   0      398.67      459.45     12.66 o 
  10  16   0       24.54       28.24      1.84 o 
   1  17   0     1223.01     1399.99     14.47 o 
   2  17   0     2145.66     2399.79     24.04 o 
   3  17   0      154.85      153.01      4.50 o 
   4  17   0      319.26      398.78      7.13 o 
   5  17   0      440.25      510.54     10.54 o 
   6  17   0      577.27      657.09     11.16 o 
   7  17   0      348.48      407.92      7.32 o 
   8  17   0      392.36      427.92      9.71 o 
   9  17   0       16.23       19.26      2.25 o 
   0  18   0     1349.34     1569.39     25.37 o 
   1  18   0     7498.85     8164.75     81.29 o 
   2  18   0       33.07       35.20      2.65 o 
   3  18   0      521.19      574.59      9.71 o 
   4  18   0       89.59       89.83      3.69 o 
   5  18   0       31.31       29.67      2.37 o 
   6  18   0      114.44      121.47      4.44 o 
   7  18   0      806.02      868.87     14.52 o 
   8  18   0       38.70       46.87      2.50 o 
   9  18   0      433.41      483.51     22.91 o 
   1  19   0      564.03      590.70      9.28 o 
   2  19   0      144.30      155.82      5.12 o 
   3  19   0      108.70      125.44      4.54 o 
   4  19   0      594.44      685.92     14.09 o 
   5  19   0      169.42      180.58      5.40 o 
   6  19   0      268.18      284.04      6.40 o 
   7  19   0       80.85       88.99      3.20 o 
   8  19   0       62.61       58.37      3.36 o 
   0  20   0      556.76      569.15     13.95 o 
   1  20   0      467.45      553.97     10.78 o 
   2  20   0      483.56      552.39      9.63 o 
   3  20   0      336.56      394.21      8.53 o 
   4  20   0      207.69      253.28      8.03 o 
   5  20   0       14.29       21.24      2.42 o 
   6  20   0       76.31       97.56      4.02 o 
   7  20   0       22.81       23.35      1.77 o 
   8  20   0      153.31      201.86      8.30 o 
   1  21   0       35.55       37.48      3.04 o 
   2  21   0       33.39       31.68      2.74 o 
   3  21   0      192.44      235.18      6.21 o 
   4  21   0       15.97       19.44      2.44 o 
   5  21   0       76.73       82.15      3.80 o 
   6  21   0       68.60       79.72      3.24 o 
   7  21   0      259.01      301.23     11.17 o 
   0  22   0      265.90      314.35     11.92 o 
   1  22   0      138.08      149.92      5.79 o 
   2  22   0       87.39      102.16      4.63 o 
   3  22   0      109.13      118.26      5.63 o 
   4  22   0       87.93       90.37      4.68 o 
   5  22   0       70.67       73.72      3.80 o 
   6  22   0       59.12       65.74      3.59 o 
   1  23   0       49.13       57.34      3.43 o 
   2  23   0      114.49      130.43      6.20 o 
   3  23   0      155.82      200.84      8.14 o 
   4  23   0       63.60       56.40      4.08 o 
   5  23   0      108.61      135.61      5.31 o 
   0  24   0       43.22       38.84      3.62 o 
   1  24   0       57.00       57.16      3.39 o 
   2  24   0      117.92      126.38      5.98 o 
   3  24   0      419.21      523.63     12.14 o 
   4  24   0       87.70      104.50      4.46 o 
   1  25   0      112.47      142.44      7.66 o 
   2  25   0      184.33      211.49      6.39 o 
  -5 -22   1       98.84       78.85      5.75 o 
  -6 -21   1      233.64      159.46     12.65 o 
   6 -21   1      497.95      418.05     15.46 o 
  -8 -20   1      123.87      112.97      7.14 o 
  -7 -20   1      314.15      264.49      9.05 o 
  -6 -20   1       24.62       24.06      4.04 o 
  -2 -20   1      609.46      540.28     15.40 o 
  -1 -20   1      451.13      379.87     17.64 o 
   0 -20   1       97.50       90.37      8.54 o 
   1 -20   1       67.01       64.36      6.94 o 
   5 -20   1       75.88       58.41      5.63 o 
   6 -20   1      300.80      262.16     13.46 o 
   7 -20   1       71.68       68.25      5.82 o 
  -8 -19   1      154.75      142.25      6.53 o 
  -7 -19   1      372.06      298.79     13.47 o 
  -4 -19   1      207.75      178.51      6.12 o 
  -3 -19   1      388.25      325.60      9.89 o 
  -2 -19   1      551.14      495.58     40.08 o 
  -1 -19   1      312.69      268.81     10.10 o 
   0 -19   1      130.09      112.97      5.27 o 
   1 -19   1     1743.76     1551.00     40.29 o 
   2 -19   1      579.42      542.55     15.39 o 
   3 -19   1      907.11      776.16     15.51 o 
   5 -19   1      498.68      431.81     17.40 o 
   6 -19   1       84.89       75.18      4.44 o 
   7 -19   1        2.19        3.16      3.60 o 
   8 -19   1       25.85       22.26      1.96 o 
  -9 -18   1      174.35      157.69      6.90 o 
  -8 -18   1      503.17      403.80     10.82 o 
  -7 -18   1     3326.80     2744.70     58.68 o 
  -5 -18   1     1763.73     1523.65     29.02 o 
  -4 -18   1      142.33      114.58      7.08 o 
  -3 -18   1      355.05      297.83      9.15 o 
  -2 -18   1      285.94      239.14     13.60 o 
  -1 -18   1     1313.00     1126.34     22.67 o 
   0 -18   1      277.32      277.31     12.66 o 
   1 -18   1      528.90      453.99     15.44 o 
   2 -18   1      162.19      137.57      6.04 o 
   3 -18   1     1203.51     1095.65     16.80 o 
   4 -18   1      666.39      591.64     11.66 o 
   6 -18   1       54.03       52.86      6.13 o 
   7 -18   1      561.43      456.38      9.83 o 
   8 -18   1      139.06      115.57      5.25 o 
  -9 -17   1      282.56      213.35      5.02 o 
  -8 -17   1     1003.88      735.67     16.14 o 
  -7 -17   1      442.50      343.97     11.10 o 
  -6 -17   1      159.04      120.47      5.99 o 
  -5 -17   1      996.41      891.65     21.12 o 
  -4 -17   1      440.73      389.81     13.41 o 
  -3 -17   1      329.25      302.58     14.18 o 
  -2 -17   1      722.81      695.37     35.98 o 
  -1 -17   1      384.05      360.54     14.11 o 
   0 -17   1     2062.17     1879.66     62.51 o 
   1 -17   1     1756.65     1578.49     24.65 o 
   2 -17   1     1071.99      951.33     20.88 o 
   3 -17   1     1420.37     1271.24     21.15 o 
   4 -17   1      243.38      224.31      7.07 o 
   5 -17   1       76.89       63.44      3.26 o 
   6 -17   1      636.27      550.28     21.16 o 
   7 -17   1      676.22      576.57     12.19 o 
   8 -17   1      364.04      282.67      7.21 o 
   9 -17   1      599.80      460.88     10.10 o 
 -10 -16   1      201.77      176.09      4.05 o 
  -9 -16   1      206.04      177.28      4.38 o 
  -8 -16   1       56.15       43.46      3.50 o 
  -7 -16   1     2023.41     1521.71     27.96 o 
  -6 -16   1     1272.86     1135.48     17.23 o 
  -5 -16   1      286.84      212.84      8.27 o 
  -4 -16   1      873.52      723.53     30.12 o 
  -3 -16   1      118.16      102.75      5.57 o 
  -2 -16   1      436.90      409.79     10.95 o 
  -1 -16   1     6008.93     5418.95     73.46 o 
   0 -16   1     4254.57     3689.44     45.73 o 
   1 -16   1      367.97      319.20      9.32 o 
   2 -16   1     3058.15     2687.28     30.71 o 
   3 -16   1     2024.10     1759.03     27.74 o 
   4 -16   1      292.45      247.09      7.50 o 
   5 -16   1      459.93      394.03      8.47 o 
   6 -16   1       14.76       14.95      1.74 o 
   7 -16   1        1.22        2.15      2.04 o 
   8 -16   1      171.52      128.26      5.31 o 
   9 -16   1     1238.85     1005.15     12.73 o 
 -10 -15   1      628.22      505.13      9.78 o 
  -9 -15   1      464.27      383.50      7.90 o 
  -8 -15   1      433.58      429.66     12.98 o 
  -7 -15   1      165.03      106.18      5.69 o 
  -6 -15   1      331.54      282.34      9.63 o 
  -5 -15   1      463.91      389.18     13.50 o 
  -4 -15   1      229.73      198.70      7.20 o 
  -3 -15   1       27.57       26.94      2.91 o 
  -2 -15   1      310.68      268.09      6.90 o 
  -1 -15   1      640.15      583.49     15.70 o 
   0 -15   1      120.66      111.46      4.39 o 
   1 -15   1      329.26      273.69      6.76 o 
   2 -15   1     1500.74     1341.01     26.86 o 
   3 -15   1      129.96      126.44      7.36 o 
   4 -15   1      636.30      566.02     12.27 o 
   5 -15   1      104.67       95.96      4.14 o 
   6 -15   1      366.38      318.40      6.82 o 
   7 -15   1      103.46       88.14      5.16 o 
   8 -15   1      161.03      134.90      5.88 o 
   9 -15   1      132.30      115.95      4.31 o 
  10 -15   1      267.02      216.09      6.99 o 
 -11 -14   1       72.54       57.67      2.12 o 
 -10 -14   1      109.44      102.87      3.76 o 
  -9 -14   1      223.80      190.72      5.90 o 
  -8 -14   1      207.58      152.40      6.59 o 
  -7 -14   1      492.69      409.97      8.56 o 
  -6 -14   1      683.86      518.58     23.89 o 
  -5 -14   1      238.87      234.24      8.73 o 
  -4 -14   1       95.92       80.76      4.23 o 
  -3 -14   1      142.84      148.15      6.65 o 
  -2 -14   1      547.53      474.21     12.14 o 
  -1 -14   1       48.04       40.64      3.18 o 
   0 -14   1       16.09       13.82      2.02 o 
   1 -14   1      631.05      537.40     21.14 o 
   2 -14   1      164.76      153.03      6.03 o 
   3 -14   1      398.18      369.27     10.58 o 
   4 -14   1       72.48       65.45      4.05 o 
   5 -14   1      574.32      493.41     13.68 o 
   6 -14   1      140.62      117.44      3.74 o 
   7 -14   1       57.84       51.13      2.63 o 
   8 -14   1     1662.16     1428.59     22.45 o 
   9 -14   1      268.81      226.51      5.39 o 
  10 -14   1      252.88      201.95      5.86 o 
 -11 -13   1       63.08       55.54      2.04 o 
 -10 -13   1      138.37      127.28      4.55 o 
  -9 -13   1      788.50      683.93     14.38 o 
  -8 -13   1       10.07        6.70      1.35 o 
  -7 -13   1        1.73        6.69      1.92 o 
  -6 -13   1      499.51      544.53     16.40 o 
  -5 -13   1      482.55      454.66     12.12 o 
  -4 -13   1       82.42       73.44      4.39 o 
  -3 -13   1      230.35      237.40      8.05 o 
  -2 -13   1      275.89      262.50      8.88 o 
  -1 -13   1     4339.01     3867.21     44.51 o 
   0 -13   1      263.34      237.16      6.07 o 
   1 -13   1     2692.01     2470.74     44.15 o 
   2 -13   1     1247.08     1106.41     17.84 o 
   3 -13   1      371.43      307.85      7.56 o 
   4 -13   1        9.49        8.60      2.20 o 
   5 -13   1       78.55       62.72      3.44 o 
   6 -13   1      204.49      190.83      5.13 o 
   7 -13   1      679.86      609.01      8.71 o 
   8 -13   1       83.86       80.30      3.72 o 
   9 -13   1      122.18      108.11      4.90 o 
  10 -13   1        2.78        1.90      1.01 o 
  11 -13   1      174.34      157.18      6.62 o 
 -11 -12   1        7.09        7.19      0.98 o 
 -10 -12   1      275.96      226.80      5.46 o 
  -9 -12   1      433.58      398.48      8.97 o 
  -8 -12   1       39.69       35.18      2.40 o 
  -7 -12   1       61.86       49.56      2.68 o 
  -6 -12   1      591.11      535.59      9.16 o 
  -5 -12   1     1463.54     1364.51     35.81 o 
  -4 -12   1      639.84      593.49      9.15 o 
  -3 -12   1      114.96      126.66      4.08 o 
  -2 -12   1       60.58       51.84      2.78 o 
  -1 -12   1       42.61       36.01      3.13 o 
   0 -12   1      460.47      456.91     10.65 o 
   1 -12   1      150.35      126.34      5.10 o 
   2 -12   1      296.90      261.49      7.32 o 
   3 -12   1      395.23      348.35      7.08 o 
   4 -12   1      149.85      126.71      4.73 o 
   5 -12   1     1840.98     1716.19     20.94 o 
   6 -12   1       91.42       80.41      3.63 o 
   7 -12   1      627.93      551.64      8.43 o 
   8 -12   1     1016.56      950.07     13.64 o 
   9 -12   1      225.46      194.72      5.14 o 
  10 -12   1      160.51      135.94      4.34 o 
  11 -12   1      175.21      156.42      4.29 o 
 -12 -11   1      426.21      374.67      7.88 o 
 -11 -11   1     2147.43     1815.61     32.52 o 
 -10 -11   1      284.84      272.17      6.36 o 
  -9 -11   1      206.68      185.19      5.12 o 
  -8 -11   1      329.27      271.71      5.38 o 
  -7 -11   1       50.84       43.75      2.03 o 
  -6 -11   1       11.46       11.21      1.43 o 
  -5 -11   1      284.45      264.36      5.75 o 
  -4 -11   1      398.48      315.00      5.74 o 
  -3 -11   1     1341.86     1326.70     44.33 o 
  -2 -11   1      349.47      350.85      6.59 o 
  -1 -11   1      313.97      241.52      5.33 o 
   0 -11   1      255.10      238.72      5.69 o 
   1 -11   1       68.46       53.43      3.15 o 
   2 -11   1       83.58       91.92      3.24 o 
   3 -11   1      301.14      269.95      5.94 o 
   4 -11   1        6.76        7.73      2.08 o 
   5 -11   1      755.45      742.59     17.12 o 
   6 -11   1      490.19      467.63      8.09 o 
   7 -11   1      161.28      138.84      4.32 o 
   8 -11   1      118.35       97.91      3.53 o 
   9 -11   1        7.34        5.54      1.30 o 
  10 -11   1      100.22       82.79      3.67 o 
  11 -11   1       42.21       43.60      1.80 o 
 -12 -10   1      167.20      145.70      5.02 o 
 -11 -10   1      206.81      184.58      3.83 o 
 -10 -10   1      236.96      210.90      6.53 o 
  -9 -10   1       20.26       17.65      1.70 o 
  -8 -10   1      102.20       80.05      2.97 o 
  -7 -10   1     1038.53      930.32     12.91 o 
  -6 -10   1      949.27      949.84     13.69 o 
  -5 -10   1      428.36      415.27      9.31 o 
  -4 -10   1     2605.13     2492.41     33.81 o 
  -3 -10   1      178.14      208.46      5.37 o 
  -2 -10   1     1329.23     1326.61     13.80 o 
  -1 -10   1      409.86      373.62      7.91 o 
   0 -10   1      285.90      225.16      8.57 o 
   1 -10   1      160.99      145.34      3.67 o 
   2 -10   1      253.33      227.79      4.74 o 
   3 -10   1       35.63       28.26      1.70 o 
   4 -10   1     1024.73     1006.21     12.45 o 
   5 -10   1      109.15      102.70      3.66 o 
   6 -10   1     2366.19     2306.27     28.10 o 
   7 -10   1      169.85      155.99      4.16 o 
   8 -10   1      344.42      299.99      6.23 o 
   9 -10   1        3.22        1.93      1.23 o 
  10 -10   1      200.30      176.71      4.73 o 
  11 -10   1       83.36       71.52      2.47 o 
 -12  -9   1      471.77      394.80      9.20 o 
 -11  -9   1     3107.90     2775.64     36.27 o 
 -10  -9   1      626.29      584.59     11.53 o 
  -9  -9   1      257.24      210.51      5.30 o 
  -8  -9   1      338.17      323.60      6.31 o 
  -7  -9   1      567.72      483.81      6.39 o 
  -6  -9   1      370.00      357.47      6.75 o 
  -5  -9   1     3632.21     3522.16     36.65 o 
  -4  -9   1     6422.09     6448.18     56.31 o 
  -3  -9   1     3850.17     3812.32     40.21 o 
  -2  -9   1      217.11      227.97      3.91 o 
  -1  -9   1     4719.73     4317.53     49.59 o 
   0  -9   1      300.68      264.34      5.53 o 
   1  -9   1     1421.50     1345.77     14.94 o 
   2  -9   1      752.83      670.28      7.76 o 
   3  -9   1     1769.83     1635.52     12.86 o 
   4  -9   1     1023.40     1037.95     10.27 o 
   5  -9   1      981.72     1014.27     12.09 o 
   6  -9   1      449.10      431.89      6.12 o 
   7  -9   1      944.61      884.36     12.61 o 
   8  -9   1       67.74       61.06      2.64 o 
   9  -9   1      273.20      242.26      5.24 o 
  10  -9   1       33.64       30.65      2.25 o 
  11  -9   1      226.21      205.43      4.89 o 
 -12  -8   1      120.36       98.95      3.36 o 
 -11  -8   1      266.15      258.37      4.89 o 
 -10  -8   1     1084.48     1037.97     14.07 o 
  -9  -8   1       74.28       71.61      2.87 o 
  -8  -8   1      145.97      137.91      3.76 o 
  -7  -8   1      388.61      365.64      5.41 o 
  -6  -8   1      272.50      267.98      5.65 o 
  -5  -8   1     2411.99     2331.93     28.51 o 
  -4  -8   1     2980.16     2861.12     45.09 o 
  -3  -8   1     8080.70     7539.17     69.43 o 
  -2  -8   1     1279.24     1236.84     15.64 o 
  -1  -8   1      892.49      790.12      9.96 o 
   0  -8   1      201.91      197.81      3.31 o 
   1  -8   1     1171.52     1029.81     13.98 o 
   2  -8   1      268.76      259.07      3.90 o 
   3  -8   1      397.51      388.12      4.92 o 
   4  -8   1     1088.80     1007.00      9.90 o 
   5  -8   1     2700.41     2723.68     27.37 o 
   6  -8   1     1610.02     1604.09     14.57 o 
   7  -8   1     1403.09     1284.04     21.57 o 
   8  -8   1      712.15      653.71     12.64 o 
   9  -8   1      464.06      400.42      6.54 o 
  10  -8   1      111.91       97.98      3.90 o 
  11  -8   1       17.10       13.79      1.48 o 
  12  -8   1      338.37      318.36     10.35 o 
 -12  -7   1     1955.13     1685.62     26.88 o 
 -11  -7   1     1211.77     1114.29     12.32 o 
 -10  -7   1      246.80      239.51      5.30 o 
  -9  -7   1     1020.59      985.11     11.38 o 
  -8  -7   1      200.48      184.77      3.85 o 
  -7  -7   1       55.27       48.88      1.93 o 
  -6  -7   1      750.07      808.90      8.97 o 
  -5  -7   1      748.64      681.54      8.85 o 
  -4  -7   1     3028.98     2941.73     28.38 o 
  -3  -7   1     6008.04     5849.88     73.06 o 
  -2  -7   1     4249.01     3948.49     26.25 o 
  -1  -7   1      376.15      370.06      5.72 o 
   0  -7   1      113.17       92.90      2.03 o 
   1  -7   1       17.08       21.52      1.59 o 
   2  -7   1     1039.48      903.96     11.01 o 
   3  -7   1     1153.37     1083.74      9.25 o 
   4  -7   1      799.12      738.29      7.99 o 
   5  -7   1     4229.96     4175.87     28.83 o 
   6  -7   1     1851.95     1852.04     16.61 o 
   7  -7   1      776.56      722.08      8.03 o 
   8  -7   1      683.15      626.14     10.17 o 
   9  -7   1       87.58       78.93      2.81 o 
  10  -7   1       53.34       49.11      2.87 o 
  11  -7   1      190.02      165.58      4.75 o 
  12  -7   1       90.78       75.10      2.86 o 
 -12  -6   1      313.08      294.61      5.91 o 
 -11  -6   1       44.93       42.04      2.41 o 
 -10  -6   1       46.29       36.01      2.00 o 
  -9  -6   1      238.46      210.49      4.50 o 
  -8  -6   1      158.94      128.39      3.18 o 
  -7  -6   1       62.28       71.29      2.61 o 
  -6  -6   1      979.29      922.00      9.97 o 
  -5  -6   1     3058.38     2965.44     29.06 o 
  -4  -6   1       68.05       93.89      2.74 o 
  -3  -6   1      265.43      247.99      4.13 o 
  -2  -6   1      319.37      324.63      3.53 o 
  -1  -6   1      300.85      291.73      7.34 o 
   0  -6   1       78.49       66.78      1.66 o 
   1  -6   1     1149.69     1001.18     14.44 o 
   2  -6   1       79.49       86.83      2.02 o 
   3  -6   1      212.25      190.38      3.09 o 
   4  -6   1      157.03      155.48      2.99 o 
   5  -6   1      572.43      564.89      7.28 o 
   6  -6   1      991.60     1018.58     11.16 o 
   7  -6   1      986.34      925.63     12.05 o 
   8  -6   1     1081.87     1019.03     17.59 o 
   9  -6   1      634.43      602.90      7.98 o 
  10  -6   1        1.83        1.13      1.15 o 
  11  -6   1       98.99      100.47      3.51 o 
  12  -6   1      200.10      178.76      4.53 o 
 -13  -5   1       57.50       51.61      4.39 o 
 -12  -5   1      462.40      430.99      7.44 o 
 -11  -5   1      181.47      174.85      4.49 o 
 -10  -5   1      146.88      139.36      3.83 o 
  -9  -5   1       18.60       24.05      1.80 o 
  -8  -5   1      714.78      718.15      7.68 o 
  -7  -5   1      113.38       94.75      3.65 o 
  -6  -5   1     1585.91     1559.01     13.26 o 
  -5  -5   1      806.13      782.27      9.28 o 
  -4  -5   1      722.49      699.53      8.57 o 
  -3  -5   1      344.43      354.58      4.06 o 
  -2  -5   1      810.47      696.48      6.41 o 
  -1  -5   1      865.85      816.91      8.91 o 
   0  -5   1      289.77      267.29      4.30 o 
   1  -5   1       51.72       39.89      1.75 o 
   2  -5   1      242.11      211.52      3.61 o 
   3  -5   1      847.73      774.63      6.68 o 
   4  -5   1      802.99      774.98      7.37 o 
   5  -5   1      376.40      367.13      5.20 o 
   6  -5   1      454.03      437.99      7.22 o 
   7  -5   1       34.05       34.15      1.95 o 
   8  -5   1      584.93      566.39      7.42 o 
   9  -5   1      124.98      112.07      3.11 o 
  10  -5   1      104.10      106.51      3.17 o 
  11  -5   1      238.64      237.87      5.46 o 
  12  -5   1      103.86      104.22      3.57 o 
 -13  -4   1       79.69       68.89      3.20 o 
 -12  -4   1       26.53       24.64      1.66 o 
 -11  -4   1      126.00      124.07      3.84 o 
 -10  -4   1       20.04       14.48      1.49 o 
  -9  -4   1      286.25      257.36      5.06 o 
  -8  -4   1      767.28      803.10      7.92 o 
  -7  -4   1      212.48      201.65      4.89 o 
  -6  -4   1     1640.83     1613.68     21.57 o 
  -5  -4   1      205.98      209.03      3.80 o 
  -4  -4   1      892.78      867.34      8.10 o 
  -3  -4   1     3023.75     2564.79     18.60 o 
  -2  -4   1       75.46       72.16      1.70 o 
  -1  -4   1       83.78       73.38      2.21 o 
   0  -4   1        2.48        2.48      0.71 o 
   1  -4   1      795.07      705.71      7.91 o 
   2  -4   1      100.62       84.66      2.53 o 
   3  -4   1     2004.67     1822.73     12.24 o 
   4  -4   1      417.57      424.06      5.02 o 
   5  -4   1      263.26      251.80      4.17 o 
   6  -4   1       21.04       20.14      1.54 o 
   7  -4   1       62.90       63.44      2.31 o 
   8  -4   1      527.98      489.23      6.04 o 
   9  -4   1      732.98      712.46      8.60 o 
  10  -4   1      374.47      371.51      6.10 o 
  11  -4   1      155.53      149.61      4.19 o 
  12  -4   1       28.02       30.42      2.17 o 
 -13  -3   1       63.27       61.43      3.11 o 
 -12  -3   1      167.38      170.83      4.75 o 
 -11  -3   1      470.48      464.52      7.73 o 
 -10  -3   1      674.00      678.90      8.40 o 
  -9  -3   1      473.62      454.02      6.78 o 
  -8  -3   1      240.11      214.78      3.82 o 
  -7  -3   1      572.23      577.78      8.57 o 
  -6  -3   1      373.70      395.31      5.50 o 
  -5  -3   1     6340.52     5897.19     43.95 o 
  -4  -3   1      629.07      592.07      6.79 o 
  -3  -3   1     3657.42     3191.94     58.62 o 
  -2  -3   1     1313.90     1155.20     10.32 o 
  -1  -3   1      236.50      202.35      3.86 o 
   0  -3   1      939.95      849.69     24.69 o 
   1  -3   1      205.82      177.60      3.73 o 
   2  -3   1        3.16        3.97      0.46 o 
   3  -3   1     1319.84     1213.64      9.66 o 
   4  -3   1     1892.75     1838.74     16.04 o 
   5  -3   1       64.73       43.76      1.82 o 
   6  -3   1      617.12      590.51      8.38 o 
   7  -3   1      774.68      718.22      8.83 o 
   8  -3   1      194.51      175.82      3.47 o 
   9  -3   1      185.19      176.69      4.31 o 
  10  -3   1      158.85      167.11      4.06 o 
  11  -3   1      249.14      246.12      5.49 o 
  12  -3   1      286.21      270.17      5.24 o 
 -13  -2   1      162.62      156.97      4.05 o 
 -12  -2   1       72.60       67.72      2.76 o 
 -11  -2   1      217.23      209.98      5.04 o 
 -10  -2   1        6.45        3.33      1.03 o 
  -9  -2   1      261.26      253.03      4.77 o 
  -8  -2   1     1119.19     1197.86     10.71 o 
  -7  -2   1      973.78      965.25     13.14 o 
  -6  -2   1     1042.71     1077.90     14.47 o 
  -5  -2   1     1353.25     1383.55     11.45 o 
  -4  -2   1      290.59      299.39      4.21 o 
  -3  -2   1     1164.92     1005.92      8.64 o 
  -2  -2   1      964.99      873.03      9.07 o 
  -1  -2   1      961.69      858.50     12.38 o 
   0  -2   1       10.61       11.28      0.85 o 
   1  -2   1      823.98      760.96      7.70 o 
   2  -2   1      280.81      242.56      3.55 o 
   3  -2   1     2283.88     2225.20     13.21 o 
   4  -2   1      504.45      451.57      4.63 o 
   5  -2   1     1919.74     1861.92     14.91 o 
   6  -2   1      264.72      283.62      5.56 o 
   7  -2   1     2561.14     2562.24     29.77 o 
   8  -2   1     1146.68     1121.17     10.50 o 
   9  -2   1      268.29      247.44      5.12 o 
  10  -2   1     1164.79     1211.78     12.34 o 
  11  -2   1      134.71      128.81      4.00 o 
  12  -2   1      114.41      107.29      3.42 o 
 -13  -1   1       10.28        8.44      1.11 o 
 -12  -1   1        9.02        5.98      1.05 o 
 -11  -1   1       18.30       19.97      2.04 o 
 -10  -1   1      212.14      195.47      4.49 o 
  -9  -1   1      559.01      574.46      7.41 o 
  -8  -1   1     2107.06     2225.58     15.63 o 
  -7  -1   1     6707.48     6705.66     63.90 o 
  -6  -1   1      674.12      703.51      9.06 o 
  -5  -1   1     2469.11     2359.32     26.06 o 
  -4  -1   1      162.23      154.90      2.60 o 
  -3  -1   1     2815.55     2585.00     17.84 o 
  -2  -1   1      513.61      430.33      5.52 o 
  -1  -1   1     1228.13     1113.33     12.10 o 
   0  -1   1      630.21      563.92      6.67 o 
   1  -1   1       90.31       85.29      1.87 o 
   2  -1   1      674.05      621.42      8.77 o 
   3  -1   1      752.63      729.00      6.04 o 
   4  -1   1     1019.92      978.38      7.99 o 
   5  -1   1      798.41      768.72      8.16 o 
   6  -1   1      110.38      111.16      3.40 o 
   7  -1   1      337.71      320.66      7.30 o 
   8  -1   1     1682.89     1677.86     14.14 o 
   9  -1   1     2903.96     2887.11     22.55 o 
  10  -1   1      103.57      101.08      3.19 o 
  11  -1   1      348.44      362.98      7.09 o 
  12  -1   1       18.23       18.71      1.59 o 
 -13   0   1      166.71      156.34      4.09 o 
 -12   0   1       36.89       37.74      2.20 o 
 -11   0   1      167.59      185.26      6.65 o 
 -10   0   1       82.73       92.62      3.36 o 
  -9   0   1      358.39      378.40      5.85 o 
  -8   0   1     2528.99     2819.84     22.98 o 
  -7   0   1        7.56       12.15      2.22 o 
  -6   0   1    14222.55    15379.66    122.18 o 
  -5   0   1      248.06      235.21      3.79 o 
  -4   0   1     1456.70     1394.96     15.07 o 
  -3   0   1     1379.86     1235.73     18.36 o 
  -2   0   1      162.88      140.21      3.63 o 
  -1   0   1     1009.11      893.38     12.49 o 
   0   0   1      116.63      104.34      2.68 o 
   1   0   1        5.25        6.71      0.75 o 
   2   0   1      137.62      142.31      2.43 o 
   3   0   1      513.40      592.90      6.13 o 
   4   0   1       85.55       77.88      2.43 o 
   5   0   1      282.38      271.66      4.48 o 
   6   0   1        2.38        1.86      1.01 o 
   7   0   1        4.98        7.22      3.29 o 
   8   0   1     1449.34     1509.21     12.22 o 
   9   0   1      200.91      218.90      4.94 o 
  10   0   1      801.42      835.77     10.47 o 
  11   0   1       14.84       17.42      1.71 o 
  12   0   1        2.06        1.42      0.83 o 
 -13   1   1       10.96        8.18      1.05 o 
 -12   1   1        8.40        8.49      2.15 o 
 -11   1   1       19.62       21.96      2.09 o 
 -10   1   1      214.64      208.08      5.43 o 
  -9   1   1      560.63      586.58      7.24 o 
  -8   1   1     2102.24     2281.39     15.79 o 
  -7   1   1     6727.53     7044.00     52.55 o 
  -6   1   1      670.71      701.97      9.10 o 
  -5   1   1     2490.04     2420.78     19.26 o 
  -4   1   1      160.60      163.93      3.16 o 
  -3   1   1     2819.33     2672.93     34.22 o 
  -2   1   1      513.79      453.22     10.23 o 
  -1   1   1     1228.30     1127.81     12.07 o 
   0   1   1      634.10      583.55      8.44 o 
   1   1   1       89.99       84.81      1.53 o 
   2   1   1      676.58      631.64      6.72 o 
   3   1   1      754.42      742.23      5.70 o 
   4   1   1     1017.72      972.28     12.15 o 
   5   1   1      794.22      771.58      8.27 o 
   6   1   1      109.90      110.41      3.50 o 
   7   1   1      339.68      327.93      7.45 o 
   8   1   1     1673.97     1690.43     12.97 o 
   9   1   1     2895.37     2965.71     30.26 o 
  10   1   1      104.68       96.97      3.07 o 
  11   1   1      350.81      367.10      7.92 o 
  12   1   1       18.37       19.70      1.70 o 
 -13   2   1      166.42      150.22      4.76 o 
 -12   2   1       74.11       70.05      3.17 o 
 -11   2   1      220.71      223.33      5.23 o 
 -10   2   1        6.35        4.14      1.59 o 
  -9   2   1      263.70      277.49      4.51 o 
  -8   2   1     1126.72     1212.23     10.23 o 
  -7   2   1      955.62     1000.68     12.27 o 
  -6   2   1     1044.40     1129.26     13.31 o 
  -5   2   1     1353.55     1453.37     22.50 o 
  -4   2   1      290.65      316.48      4.58 o 
  -3   2   1     1165.59     1053.33     11.34 o 
  -2   2   1      961.32      911.17     10.47 o 
  -1   2   1      963.01      906.22      7.96 o 
   0   2   1       10.26       14.24      1.21 o 
   1   2   1      826.19      794.80      8.29 o 
   2   2   1      278.45      245.83      2.82 o 
   3   2   1     2286.92     2309.97     20.31 o 
   4   2   1      507.76      471.15      5.10 o 
   5   2   1     1910.67     1967.02     25.33 o 
   6   2   1      265.52      300.74      5.98 o 
   7   2   1     2559.76     2659.21     26.16 o 
   8   2   1     1152.40     1181.94     10.28 o 
   9   2   1      275.62      267.88      5.50 o 
  10   2   1     1169.81     1274.39     14.33 o 
  11   2   1      134.43      140.34      4.17 o 
  12   2   1      110.96      104.58      2.82 o 
 -13   3   1       64.31       63.95      3.25 o 
 -12   3   1      167.44      181.62      4.97 o 
 -11   3   1      469.89      511.87      8.80 o 
 -10   3   1      673.11      734.88      8.96 o 
  -9   3   1      470.78      485.38      6.12 o 
  -8   3   1      244.96      231.67      3.90 o 
  -7   3   1      579.08      623.86     10.50 o 
  -6   3   1      375.92      427.25      6.87 o 
  -5   3   1     6339.55     6337.11     53.87 o 
  -4   3   1      636.59      652.24      7.14 o 
  -3   3   1     3670.27     3558.25     42.88 o 
  -2   3   1     1316.73     1255.00     10.06 o 
  -1   3   1      235.95      211.13      3.03 o 
   0   3   1      941.18      918.70     10.68 o 
   1   3   1      207.27      195.65      2.62 o 
   2   3   1        2.96        9.97      2.11 o 
   3   3   1     1320.98     1325.84     11.73 o 
   4   3   1     1887.78     1960.07     16.34 o 
   5   3   1       66.61       46.50      2.41 o 
   6   3   1      624.54      641.59      9.25 o 
   7   3   1      785.50      758.82     10.87 o 
   8   3   1      197.12      196.15      4.00 o 
   9   3   1      184.73      188.12      4.65 o 
  10   3   1      157.48      162.83      4.23 o 
  11   3   1      249.10      257.68      5.09 o 
  12   3   1      288.99      289.80      6.63 o 
 -13   4   1       79.53       75.82      2.75 o 
 -12   4   1       25.91       29.52      2.06 o 
 -11   4   1      123.20      136.93      3.53 o 
 -10   4   1       20.25       16.58      1.47 o 
  -9   4   1      283.58      278.92      5.21 o 
  -8   4   1      768.26      876.80      8.04 o 
  -7   4   1      211.77      215.67      5.68 o 
  -6   4   1     1644.18     1761.75     16.73 o 
  -5   4   1      203.62      237.57      8.96 o 
  -4   4   1      887.46      959.42      9.77 o 
  -3   4   1     3011.70     2888.11     18.35 o 
  -2   4   1       76.58       75.25      1.44 o 
  -1   4   1       85.35       82.12      2.13 o 
   0   4   1        2.54        4.80      0.72 o 
   1   4   1      795.34      770.27      6.98 o 
   2   4   1      100.01       89.80      1.68 o 
   3   4   1     2006.56     1969.88     18.43 o 
   4   4   1      414.93      453.73      5.32 o 
   5   4   1      267.76      279.57      5.37 o 
   6   4   1       21.35       24.74      2.02 o 
   7   4   1       60.92       67.87      2.43 o 
   8   4   1      534.69      538.56      7.39 o 
   9   4   1      717.02      774.37     10.07 o 
  10   4   1      379.96      409.36      6.68 o 
  11   4   1      154.12      165.78      4.45 o 
  12   4   1       27.36       28.08      2.37 o 
 -13   5   1       56.42       61.43      4.67 o 
 -12   5   1      463.01      475.21      8.94 o 
 -11   5   1      183.49      200.02      4.71 o 
 -10   5   1      146.76      166.36      3.96 o 
  -9   5   1       18.92       18.47      1.40 o 
  -8   5   1      708.85      815.40      7.75 o 
  -7   5   1      112.67      100.22      3.90 o 
  -6   5   1     1589.63     1673.78     17.66 o 
  -5   5   1      796.71      840.93     10.31 o 
  -4   5   1      724.71      785.91      9.72 o 
  -3   5   1      345.39      408.46      6.93 o 
  -2   5   1      810.47      774.56      7.69 o 
  -1   5   1      860.49      909.65      9.42 o 
   0   5   1      288.81      289.37      4.67 o 
   1   5   1       51.62       47.40      1.16 o 
   2   5   1      245.32      239.39      3.04 o 
   3   5   1      842.07      857.34     10.71 o 
   4   5   1      801.92      864.61      8.59 o 
   5   5   1      375.42      397.22      7.01 o 
   6   5   1      451.59      466.89      8.40 o 
   7   5   1       30.31       32.73      2.33 o 
   8   5   1      587.44      625.81      7.85 o 
   9   5   1      127.57      130.61      3.89 o 
  10   5   1      103.31      121.33      4.40 o 
  11   5   1      242.41      280.58      7.76 o 
  12   5   1      104.96      107.08      3.72 o 
 -12   6   1      307.57      330.91      6.42 o 
 -11   6   1       45.40       47.35      2.60 o 
 -10   6   1       48.33       43.16      2.06 o 
  -9   6   1      240.50      248.49      4.89 o 
  -8   6   1      157.23      146.29      2.97 o 
  -7   6   1       60.99       77.39      3.51 o 
  -6   6   1      987.51     1019.18     12.93 o 
  -5   6   1     3060.75     3381.28     28.47 o 
  -4   6   1       66.93      108.52      3.01 o 
  -3   6   1      266.65      277.11      5.75 o 
  -2   6   1      318.64      367.30      5.21 o 
  -1   6   1      301.65      323.16      5.66 o 
   0   6   1       79.93       79.60      1.88 o 
   1   6   1     1147.36     1136.74     12.14 o 
   2   6   1       78.39       98.56      2.00 o 
   3   6   1      213.67      213.86      3.50 o 
   4   6   1      154.46      170.39      3.36 o 
   5   6   1      573.59      627.82      8.41 o 
   6   6   1      993.67     1106.10     14.46 o 
   7   6   1      975.63     1038.83     11.19 o 
   8   6   1     1081.00     1143.68     20.72 o 
   9   6   1      630.06      686.50     10.91 o 
  10   6   1        1.64        1.49      1.52 o 
  11   6   1      100.90      127.11      3.97 o 
  12   6   1      207.30      217.08      4.78 o 
 -12   7   1     1953.30     2108.98     24.73 o 
 -11   7   1     1211.16     1374.37     14.16 o 
 -10   7   1      258.43      293.59      5.60 o 
  -9   7   1     1021.96     1195.68     13.91 o 
  -8   7   1      204.25      220.76      4.39 o 
  -7   7   1       57.43       59.84      1.94 o 
  -6   7   1      746.71      896.88     12.21 o 
  -5   7   1      769.56      818.00     10.97 o 
  -4   7   1     3033.67     3379.09     50.81 o 
  -3   7   1     6029.71     6672.60    101.99 o 
  -2   7   1     4246.01     4595.01     48.72 o 
  -1   7   1      380.10      452.15      6.83 o 
   0   7   1      112.95      102.89      2.07 o 
   1   7   1       16.80       17.44      0.83 o 
   2   7   1     1035.14     1067.91     15.03 o 
   3   7   1     1150.15     1264.45     15.60 o 
   4   7   1      799.08      829.03      8.51 o 
   5   7   1     4238.74     4745.20     37.43 o 
   6   7   1     1841.89     2049.09     38.30 o 
   7   7   1      788.58      843.45      8.32 o 
   8   7   1      682.49      729.50      9.86 o 
   9   7   1       86.14       93.12      3.61 o 
  10   7   1       52.97       59.78      3.53 o 
  11   7   1      188.54      211.23      5.01 o 
  12   7   1       93.68       98.25      2.51 o 
 -12   8   1      122.03      125.50      4.37 o 
 -11   8   1      263.30      320.36      7.68 o 
 -10   8   1     1078.77     1256.64     14.22 o 
  -9   8   1       76.08       87.37      3.09 o 
  -8   8   1      147.76      164.23      3.56 o 
  -7   8   1      382.87      428.89      5.35 o 
  -6   8   1      267.16      300.99      7.17 o 
  -5   8   1     2397.83     2723.06     30.86 o 
  -4   8   1     2993.00     3399.66     50.59 o 
  -3   8   1     8077.24     8971.62     72.89 o 
  -2   8   1     1291.00     1478.69     24.20 o 
  -1   8   1      896.83      948.12     10.07 o 
   0   8   1      199.88      221.47      3.39 o 
   1   8   1     1170.66     1180.45     13.88 o 
   2   8   1      269.21      295.23      4.29 o 
   3   8   1      396.94      460.21      6.30 o 
   4   8   1     1083.98     1158.33     11.66 o 
   5   8   1     2703.06     3090.87     25.78 o 
   6   8   1     1619.80     1850.04     27.34 o 
   7   8   1     1397.73     1530.90     12.13 o 
   8   8   1      708.80      801.54     10.19 o 
   9   8   1      463.21      499.00      8.42 o 
  10   8   1      110.71      107.00      3.98 o 
  11   8   1       15.29       16.44      1.52 o 
  12   8   1      334.78      382.66      8.45 o 
 -12   9   1      472.24      507.64      8.93 o 
 -11   9   1     3105.89     3556.31     36.00 o 
 -10   9   1      626.89      734.37     10.01 o 
  -9   9   1      254.27      257.35      4.96 o 
  -8   9   1      340.47      405.17      5.94 o 
  -7   9   1      564.28      574.63      6.77 o 
  -6   9   1      366.47      423.32      7.83 o 
  -5   9   1     3627.01     4155.77     44.81 o 
  -4   9   1     6397.43     7711.20     83.02 o 
  -3   9   1     3856.70     4604.24     37.72 o 
  -2   9   1      212.10      259.65      5.87 o 
  -1   9   1     4692.02     5054.82     62.86 o 
   0   9   1      304.41      316.08      7.41 o 
   1   9   1     1416.18     1577.22     14.39 o 
   2   9   1      754.89      794.43     11.40 o 
   3   9   1     1762.78     1933.57     16.19 o 
   4   9   1     1017.09     1215.55     13.64 o 
   5   9   1      982.91     1159.59     13.54 o 
   6   9   1      445.57      509.20      7.72 o 
   7   9   1      956.89     1114.59      9.76 o 
   8   9   1       69.72       83.65      3.11 o 
   9   9   1      274.33      299.37      6.27 o 
  10   9   1       32.73       40.50      2.50 o 
  11   9   1      226.37      251.86      4.64 o 
  12   9   1      247.06      278.93      7.41 o 
 -12  10   1      167.06      205.08      4.91 o 
 -11  10   1      208.62      252.19      6.12 o 
 -10  10   1      236.62      272.86      5.84 o 
  -9  10   1       21.57       21.38      1.56 o 
  -8  10   1      101.13      108.07      3.20 o 
  -7  10   1     1034.93     1146.91     11.13 o 
  -6  10   1      943.42     1124.76     13.25 o 
  -5  10   1      432.83      528.94      8.82 o 
  -4  10   1     2623.68     3145.62     38.03 o 
  -3  10   1      180.08      262.21      5.57 o 
  -2  10   1     1332.19     1631.84     21.05 o 
  -1  10   1      406.99      441.20      6.78 o 
   0  10   1      285.38      262.71      5.17 o 
   1  10   1      160.87      164.87      4.01 o 
   2  10   1      253.25      264.46      6.54 o 
   3  10   1       36.61       36.95      2.08 o 
   4  10   1     1017.45     1151.95     13.36 o 
   5  10   1      107.41      116.45      3.96 o 
   6  10   1     2377.77     2857.80     25.84 o 
   7  10   1      172.26      204.44      3.83 o 
   8  10   1      341.71      383.74      6.28 o 
   9  10   1        2.98        2.98      1.19 o 
  10  10   1      203.55      226.35      5.41 o 
  11  10   1       86.32      102.49      3.68 o 
 -12  11   1      422.22      468.17      9.26 o 
 -11  11   1     2133.92     2411.15     32.06 o 
 -10  11   1      285.00      350.05      6.56 o 
  -9  11   1      206.91      244.75      5.72 o 
  -8  11   1      323.95      346.84      6.93 o 
  -7  11   1       48.50       52.74      2.20 o 
  -6  11   1       10.91       18.71      1.73 o 
  -5  11   1      286.93      329.10      5.68 o 
  -4  11   1      399.73      377.67     10.50 o 
  -3  11   1     1333.05     1565.64     22.63 o 
  -2  11   1      348.81      418.55      8.83 o 
  -1  11   1      314.17      296.00      6.61 o 
   0  11   1      253.07      289.86      5.77 o 
   1  11   1       68.35       67.75      2.81 o 
   2  11   1       85.18      111.99      3.70 o 
   3  11   1      299.55      321.56      6.41 o 
   4  11   1        6.68        5.78      1.24 o 
   5  11   1      749.52      892.61     12.21 o 
   6  11   1      478.95      572.82      7.10 o 
   7  11   1      156.72      178.27      4.21 o 
   8  11   1      120.05      127.89      3.28 o 
   9  11   1        7.95        8.59      1.30 o 
  10  11   1       98.15      112.30      3.03 o 
  11  11   1       41.96       49.94      3.28 o 
 -11  12   1        7.01        9.22      1.36 o 
 -10  12   1      278.42      319.08      7.50 o 
  -9  12   1      435.11      551.13      9.86 o 
  -8  12   1       39.02       42.03      2.27 o 
  -7  12   1       64.41       64.96      2.60 o 
  -6  12   1      593.02      666.73      6.97 o 
  -5  12   1     1466.74     1662.61     17.62 o 
  -4  12   1      639.85      692.64     15.18 o 
  -3  12   1      117.25      145.78      6.34 o 
  -2  12   1       58.94       53.61      3.58 o 
  -1  12   1       41.83       45.84      2.63 o 
   0  12   1      463.19      568.03     10.38 o 
   1  12   1      150.33      156.58      4.87 o 
   2  12   1      292.94      314.89      7.00 o 
   3  12   1      389.30      420.59      9.75 o 
   4  12   1      151.79      159.25      2.98 o 
   5  12   1     1847.30     2112.46     19.63 o 
   6  12   1       90.62      102.39      2.93 o 
   7  12   1      625.40      710.68      9.02 o 
   8  12   1     1014.89     1297.34     16.39 o 
   9  12   1      219.89      262.00      5.70 o 
  10  12   1      163.42      183.06      6.02 o 
  11  12   1      175.81      219.52      5.30 o 
 -11  13   1       63.50       77.78      2.78 o 
 -10  13   1      140.84      186.32      5.42 o 
  -9  13   1      784.51      944.13     14.84 o 
  -8  13   1        9.67        8.36      1.43 o 
  -7  13   1        1.34        4.72      1.16 o 
  -6  13   1      503.84      691.93      9.47 o 
  -5  13   1      484.54      557.06      6.08 o 
  -4  13   1       82.01       92.71      2.26 o 
  -3  13   1      232.63      274.48      9.05 o 
  -2  13   1      274.02      307.55     11.13 o 
  -1  13   1     4340.08     4761.09     56.07 o 
   0  13   1      261.77      284.96      7.44 o 
   1  13   1     2680.74     2841.74     35.87 o 
   2  13   1     1245.40     1304.95     28.68 o 
   3  13   1      378.90      410.71      7.09 o 
   4  13   1        9.98       14.93      1.72 o 
   5  13   1       78.41       84.89      2.48 o 
   6  13   1      202.58      250.95      4.76 o 
   7  13   1      676.01      796.32      9.68 o 
   8  13   1       81.87      108.69      3.25 o 
   9  13   1      123.19      145.01      4.04 o 
  10  13   1        2.54        4.47      1.40 o 
  11  13   1      176.69      201.00      5.55 o 
 -11  14   1       71.01       79.48      2.97 o 
 -10  14   1      109.51      137.05      4.33 o 
  -9  14   1      226.58      267.04      7.07 o 
  -8  14   1      210.69      210.38      5.81 o 
  -7  14   1      484.22      547.80      8.43 o 
  -6  14   1      688.98      802.68     12.32 o 
  -5  14   1      236.67      290.20      5.09 o 
  -4  14   1       95.10       99.71      2.53 o 
  -3  14   1      140.82      178.88      3.41 o 
  -2  14   1      543.12      591.01     11.46 o 
  -1  14   1       48.87       39.23      4.26 o 
   0  14   1       14.48       23.21      2.86 o 
   1  14   1      630.56      674.06     16.46 o 
   2  14   1      169.61      205.18      5.56 o 
   3  14   1      400.95      470.37      6.93 o 
   4  14   1       74.52       79.68      2.36 o 
   5  14   1      573.10      624.58      9.52 o 
   6  14   1      140.14      159.28      4.46 o 
   7  14   1       55.38       63.57      2.89 o 
   8  14   1     1670.81     2009.11     26.79 o 
   9  14   1      260.53      297.02     12.54 o 
  10  14   1      251.65      285.92      6.76 o 
 -10  15   1      635.80      705.11     14.54 o 
  -9  15   1      469.15      556.16      9.98 o 
  -8  15   1      433.36      563.34      9.61 o 
  -7  15   1      161.88      152.77      4.25 o 
  -6  15   1      334.00      372.69      8.00 o 
  -5  15   1      457.61      498.84      9.56 o 
  -4  15   1      223.81      261.62      4.87 o 
  -3  15   1       26.07       30.94      1.47 o 
  -2  15   1      307.24      335.84      5.23 o 
  -1  15   1      633.58      701.77      8.26 o 
   0  15   1      118.43      132.76      3.48 o 
   1  15   1      326.70      357.75      6.45 o 
   2  15   1     1487.13     1672.50     30.20 o 
   3  15   1      130.01      149.59      3.59 o 
   4  15   1      626.08      726.50      9.92 o 
   5  15   1      102.16      127.07      4.30 o 
   6  15   1      363.53      425.23      7.43 o 
   7  15   1      104.64      125.65      4.20 o 
   8  15   1      163.66      191.57      4.72 o 
   9  15   1      136.79      170.42      5.74 o 
  10  15   1      265.87      287.54      6.12 o 
 -10  16   1      197.83      231.49      5.66 o 
  -9  16   1      202.00      246.94      8.30 o 
  -8  16   1       56.54       58.21      2.97 o 
  -7  16   1     2038.27     2243.02     29.62 o 
  -6  16   1     1280.65     1522.81     25.11 o 
  -5  16   1      289.86      291.11      5.65 o 
  -4  16   1      878.08      944.98     10.79 o 
  -3  16   1      120.34      135.50      3.57 o 
  -2  16   1      444.45      481.99      6.87 o 
  -1  16   1     6012.72     6602.57     81.62 o 
   0  16   1     4259.13     4667.31     45.26 o 
   1  16   1      368.66      385.75      5.84 o 
   2  16   1     3053.05     3334.57     39.19 o 
   3  16   1     2022.16     2187.29     39.82 o 
   4  16   1      294.95      313.55      5.86 o 
   5  16   1      459.55      535.93      9.14 o 
   6  16   1       15.59       11.61      1.78 o 
   7  16   1        1.04        3.45      1.30 o 
   8  16   1      171.99      177.23      5.99 o 
   9  16   1     1244.72     1371.15     24.06 o 
  -9  17   1      283.43      301.11      7.23 o 
  -8  17   1     1002.76     1064.63     14.47 o 
  -7  17   1      445.93      509.30     10.68 o 
  -6  17   1      156.71      160.48      4.31 o 
  -5  17   1     1001.30     1209.34     21.32 o 
  -4  17   1      439.92      498.60      8.17 o 
  -3  17   1      326.31      396.08      7.22 o 
  -2  17   1      713.41      849.47     11.61 o 
  -1  17   1      377.00      418.88      6.91 o 
   0  17   1     2068.69     2226.12     24.82 o 
   1  17   1     1755.58     1955.12     20.09 o 
   2  17   1     1084.22     1181.10     16.50 o 
   3  17   1     1420.66     1641.69     25.42 o 
   4  17   1      240.15      292.45      6.62 o 
   5  17   1       79.52       91.50      3.73 o 
   6  17   1      639.40      764.55     11.31 o 
   7  17   1      672.64      772.09     10.29 o 
   8  17   1      362.68      365.29      8.69 o 
   9  17   1      603.86      626.16     15.85 o 
  -9  18   1      180.85      225.35      6.88 o 
  -8  18   1      506.68      553.25     10.86 o 
  -7  18   1     3313.13     3665.24     75.16 o 
  -6  18   1       19.25       19.20      1.85 o 
  -5  18   1     1756.64     1969.60     20.77 o 
  -4  18   1      139.96      152.96      5.33 o 
  -3  18   1      360.21      400.97      9.01 o 
  -2  18   1      293.99      313.69      7.19 o 
  -1  18   1     1314.35     1430.11     18.76 o 
   0  18   1      282.57      325.42      6.62 o 
   1  18   1      526.59      566.58      8.98 o 
   2  18   1      161.28      176.22      5.33 o 
   3  18   1     1205.58     1390.45     25.44 o 
   4  18   1      667.83      779.62     12.53 o 
   5  18   1      359.99      431.85      7.90 o 
   6  18   1       52.96       60.43      2.87 o 
   7  18   1      561.67      635.83      9.61 o 
   8  18   1      136.35      147.37      4.03 o 
  -8  19   1      153.51      192.22      6.86 o 
  -7  19   1      376.87      416.10      9.34 o 
  -6  19   1       52.16       48.63      2.89 o 
  -5  19   1      195.64      220.65      8.44 o 
  -4  19   1      209.08      232.29      7.48 o 
  -3  19   1      384.48      407.71      9.11 o 
  -2  19   1      547.02      603.83     11.73 o 
  -1  19   1      316.11      351.76      7.00 o 
   0  19   1      129.92      136.45      4.74 o 
   1  19   1     1739.95     1948.71     28.06 o 
   2  19   1      585.83      693.66     10.97 o 
   3  19   1      915.54     1045.92     17.80 o 
   4  19   1      568.06      660.31     11.22 o 
   5  19   1      498.77      552.59     10.95 o 
   6  19   1       87.92       95.85      3.54 o 
   7  19   1        2.06        3.08      0.89 o 
   8  19   1       25.28       21.28      1.93 o 
  -8  20   1      126.10      163.27      5.45 o 
  -7  20   1      319.31      347.42     10.28 o 
  -6  20   1       24.64       24.88      2.35 o 
  -5  20   1      109.07      120.89      5.53 o 
  -4  20   1     1053.88     1205.76     18.04 o 
  -3  20   1      372.50      400.16      9.86 o 
  -2  20   1      616.06      682.85     10.86 o 
  -1  20   1      450.38      507.94      9.15 o 
   0  20   1       97.20      103.86      4.65 o 
   1  20   1       67.46       81.19      4.18 o 
   2  20   1       27.20       25.10      2.30 o 
   3  20   1      231.27      272.98      6.91 o 
   4  20   1      175.77      215.57      6.61 o 
   5  20   1       75.64       99.01      4.25 o 
   6  20   1      305.37      360.51     10.02 o 
   7  20   1       74.08       88.03      2.95 o 
  -7  21   1       72.18       84.04      4.12 o 
  -6  21   1      229.10      255.27      6.01 o 
  -5  21   1       32.89       43.27      3.01 o 
  -4  21   1      109.10      112.49      4.89 o 
  -3  21   1      219.33      244.29      7.36 o 
  -2  21   1      503.27      541.29     10.20 o 
  -1  21   1       14.18       13.85      2.44 o 
   0  21   1       87.37       96.80      4.43 o 
   1  21   1       53.06       44.89      5.24 o 
   2  21   1      763.00      893.37     13.51 o 
   3  21   1      144.95      158.36      5.20 o 
   4  21   1      425.73      450.20      9.13 o 
   5  21   1      795.41      887.07     16.49 o 
   6  21   1      497.62      523.78     12.26 o 
  -6  22   1      110.08      103.20      3.70 o 
  -5  22   1       97.35      129.04      4.92 o 
  -4  22   1       79.07       94.46      4.80 o 
  -3  22   1      626.33      743.02     18.24 o 
  -2  22   1      361.79      433.48     11.40 o 
  -1  22   1      307.94      347.04      8.72 o 
   0  22   1      311.44      379.17      9.24 o 
   1  22   1       46.80       47.90      3.04 o 
   2  22   1      198.72      225.16      6.64 o 
   3  22   1        2.80        4.65      1.91 o 
   4  22   1       50.19       63.24      3.84 o 
   5  22   1      285.36      315.65      7.57 o 
   6  22   1      144.54      170.04      5.51 o 
  -5  23   1       56.16       67.24      3.87 o 
  -4  23   1      275.98      358.58     10.42 o 
  -3  23   1       26.47       33.22      3.76 o 
  -2  23   1      172.28      175.72      8.11 o 
  -1  23   1      184.99      209.15      7.70 o 
   0  23   1       25.68       31.43      2.76 o 
   1  23   1       38.84       37.31      2.85 o 
   2  23   1      122.45      129.26      4.52 o 
   3  23   1      179.45      200.83      6.32 o 
   4  23   1        2.15        5.71      1.56 o 
   5  23   1      271.45      312.62      7.79 o 
  -4  24   1      514.78      634.60     12.63 o 
  -3  24   1      566.91      649.80     14.08 o 
  -2  24   1      196.88      213.53      9.83 o 
  -1  24   1      284.15      318.44      9.71 o 
   0  24   1      405.73      436.29      8.21 o 
   1  24   1        9.77        7.15      1.58 o 
   2  24   1      102.56      107.16     11.67 o 
   3  24   1       79.52      105.70      9.08 o 
  -2  25   1      521.37      647.80     18.57 o 
  -1  25   1      151.39      173.70      8.59 o 
   0  25   1      140.86      155.54      7.86 o 
   3 -22   2      233.50      207.96     10.58 o 
   4 -22   2      145.40      118.28      6.89 o 
   5 -22   2      342.23      315.60     12.95 o 
   4 -21   2      100.71       78.84      6.58 o 
   5 -21   2      167.08      126.31      7.32 o 
   6 -21   2      311.79      272.95     11.74 o 
  -8 -20   2       93.87       74.91      5.90 o 
  -7 -20   2       31.83       28.11      3.29 o 
  -6 -20   2        3.02        6.22      2.09 o 
  -1 -20   2      246.06      220.93     13.43 o 
   0 -20   2      412.38      374.88     17.94 o 
   1 -20   2      427.46      416.56     19.00 o 
   4 -20   2      440.20      411.76     17.16 o 
   5 -20   2      191.19      184.86      7.06 o 
   6 -20   2       65.97       61.66      3.12 o 
   7 -20   2       43.31       38.14      3.06 o 
  -8 -19   2      130.65      109.60     10.48 o 
  -7 -19   2       13.34       23.88      4.09 o 
  -6 -19   2      364.25      345.72     15.09 o 
  -4 -19   2      271.56      242.02     14.84 o 
  -3 -19   2       43.03       27.08      2.85 o 
  -2 -19   2      224.53      209.92     13.41 o 
  -1 -19   2      363.72      338.79     11.64 o 
   0 -19   2       93.19       72.18      5.44 o 
   1 -19   2      714.44      637.09     23.62 o 
   2 -19   2      108.93       99.04      8.96 o 
   3 -19   2      535.72      468.58     19.94 o 
   5 -19   2      151.36      125.61      6.47 o 
   6 -19   2      377.14      344.43     14.41 o 
   7 -19   2      268.08      240.22      6.05 o 
   8 -19   2        6.70        4.74      1.32 o 
  -9 -18   2       98.81       92.65      3.48 o 
  -8 -18   2       17.46       15.12      3.85 o 
  -7 -18   2     1090.48      838.14     17.95 o 
  -5 -18   2      474.41      369.79     10.62 o 
  -4 -18   2      378.23      336.18     19.39 o 
  -3 -18   2      128.44      114.46      5.71 o 
  -2 -18   2      137.22      124.70      7.26 o 
  -1 -18   2      549.61      461.20     13.68 o 
   0 -18   2      753.54      597.23     22.38 o 
   1 -18   2     6054.22     5176.90     99.33 o 
   2 -18   2      428.97      408.96     19.33 o 
   3 -18   2     5345.71     4825.38     65.97 o 
   4 -18   2      196.57      176.76      7.07 o 
   5 -18   2      462.18      391.66     17.48 o 
   6 -18   2       12.33       15.53      2.60 o 
   7 -18   2      319.60      314.94      9.33 o 
   8 -18   2       13.69        8.84      0.99 o 
 -10 -17   2        0.48        2.35      0.66 o 
  -9 -17   2      239.65      195.70      8.74 o 
  -8 -17   2       60.21       52.18      3.14 o 
  -7 -17   2      275.64      217.00      9.82 o 
  -6 -17   2      894.27      759.50     21.10 o 
  -5 -17   2     1931.62     1715.70     38.78 o 
  -4 -17   2      162.56      144.01      8.05 o 
  -3 -17   2       29.43       34.08      3.92 o 
  -2 -17   2      476.58      479.32     37.26 o 
  -1 -17   2      158.30      146.48      8.60 o 
   0 -17   2      537.88      470.96     20.01 o 
   1 -17   2    10267.27     8986.84    156.83 o 
   2 -17   2       41.42       39.39      4.10 o 
   3 -17   2     4575.64     3980.36     57.96 o 
   4 -17   2      570.80      517.20     12.71 o 
   5 -17   2      500.11      441.18      9.85 o 
   6 -17   2      447.12      362.72     11.73 o 
   7 -17   2       31.83       32.90      3.12 o 
   8 -17   2      196.88      158.86      4.59 o 
   9 -17   2       28.38       28.96      3.26 o 
 -10 -16   2      269.92      219.66      5.12 o 
  -9 -16   2      331.84      264.79      6.17 o 
  -8 -16   2        9.11        7.17      1.72 o 
  -7 -16   2      503.02      408.92     12.35 o 
  -6 -16   2      562.64      486.13     12.70 o 
  -5 -16   2       94.68       84.16      6.87 o 
  -4 -16   2        7.50       10.23      2.45 o 
  -3 -16   2     1343.28     1191.43     32.63 o 
  -2 -16   2      171.23      143.79      5.72 o 
  -1 -16   2      789.04      701.69     13.25 o 
   0 -16   2     1624.40     1447.23     29.56 o 
   1 -16   2     6738.05     5931.99     76.03 o 
   2 -16   2      563.61      502.38     10.00 o 
   3 -16   2     9902.86     8846.13     89.93 o 
   4 -16   2      741.37      641.01     14.46 o 
   5 -16   2      320.93      298.81      7.10 o 
   6 -16   2       36.49       29.86      2.48 o 
   7 -16   2      680.15      583.21     16.06 o 
   8 -16   2      198.23      154.23      5.71 o 
   9 -16   2       47.51       37.83      2.38 o 
 -10 -15   2      106.86       82.93      3.20 o 
  -9 -15   2       37.08       34.56      3.29 o 
  -8 -15   2       76.83       55.80      3.18 o 
  -7 -15   2     1380.72     1170.66     21.93 o 
  -6 -15   2       83.45       69.85      4.90 o 
  -5 -15   2      104.10       87.12      6.51 o 
  -4 -15   2      399.81      329.52     10.58 o 
  -3 -15   2      583.51      535.94     30.12 o 
  -2 -15   2       57.20       54.09      5.23 o 
  -1 -15   2      513.10      469.61     12.50 o 
   0 -15   2      317.99      282.38     11.12 o 
   1 -15   2      810.47      738.86     17.95 o 
   2 -15   2      469.49      416.86      9.59 o 
   3 -15   2      179.42      180.83      6.52 o 
   4 -15   2      720.03      642.90     13.39 o 
   5 -15   2      134.37      112.45      4.42 o 
   6 -15   2      413.34      328.50      6.83 o 
   7 -15   2      739.54      652.57     11.78 o 
   8 -15   2       63.29       53.60      2.99 o 
   9 -15   2      165.81      137.39      4.22 o 
 -11 -14   2      131.50      107.27      2.68 o 
 -10 -14   2      510.12      439.06      7.16 o 
  -9 -14   2      128.29      116.46      4.52 o 
  -8 -14   2       33.81       29.18      1.98 o 
  -7 -14   2       15.02       14.75      1.87 o 
  -6 -14   2      249.32      223.60     10.85 o 
  -5 -14   2      717.85      645.55     13.39 o 
  -4 -14   2      619.59      550.69     13.96 o 
  -3 -14   2      161.74      146.71      5.91 o 
  -2 -14   2      366.03      318.56      7.80 o 
  -1 -14   2      583.51      514.54     18.92 o 
   0 -14   2      808.37      720.49     11.79 o 
   1 -14   2     1512.67     1342.75     21.48 o 
   2 -14   2      189.82      172.10      6.96 o 
   3 -14   2     1529.27     1356.50     17.28 o 
   4 -14   2      184.53      170.97      5.64 o 
   5 -14   2       71.44       62.58      3.01 o 
   6 -14   2       14.07        9.95      1.40 o 
   7 -14   2       71.59       64.46      2.79 o 
   8 -14   2      564.79      492.25      9.73 o 
   9 -14   2      103.55       89.48      3.18 o 
  10 -14   2       21.26       17.24      1.59 o 
 -11 -13   2      363.28      275.89      6.51 o 
 -10 -13   2      198.60      183.46      5.13 o 
  -9 -13   2      291.87      254.35      7.76 o 
  -8 -13   2       19.78       11.48      1.93 o 
  -7 -13   2      146.09      113.60      4.02 o 
  -6 -13   2      118.71       99.00      4.56 o 
  -5 -13   2       78.53       69.69      3.68 o 
  -4 -13   2       18.48       16.98      1.92 o 
  -3 -13   2      248.35      228.92      7.78 o 
  -2 -13   2      329.57      315.76      6.38 o 
  -1 -13   2      780.01      685.00     13.83 o 
   0 -13   2       88.41      102.89      3.67 o 
   1 -13   2      909.44      866.24     15.62 o 
   2 -13   2       91.52       82.35      4.65 o 
   3 -13   2      831.05      769.68     11.91 o 
   4 -13   2      344.90      275.09      6.18 o 
   5 -13   2       37.24       29.65      2.16 o 
   6 -13   2      450.78      395.54      7.65 o 
   7 -13   2      433.65      379.42      7.74 o 
   8 -13   2      406.33      353.05      8.52 o 
   9 -13   2      293.25      237.45      5.58 o 
  10 -13   2       84.61       66.38      2.97 o 
 -11 -12   2       36.19       32.70      1.94 o 
 -10 -12   2       51.07       48.50      2.63 o 
  -9 -12   2      104.45       83.42      4.04 o 
  -8 -12   2      378.78      335.82      7.26 o 
  -7 -12   2      136.93      119.01      4.11 o 
  -6 -12   2      434.45      392.09      7.68 o 
  -5 -12   2      505.51      463.41     10.04 o 
  -4 -12   2      387.89      360.42      7.65 o 
  -3 -12   2      435.40      413.36      8.66 o 
  -2 -12   2     1174.53     1147.34     13.47 o 
  -1 -12   2      247.81      203.46      5.82 o 
   0 -12   2      154.44      128.80      4.39 o 
   1 -12   2     2142.18     1987.70     25.46 o 
   2 -12   2     1216.79     1175.01     19.06 o 
   3 -12   2     1271.85     1161.50     19.28 o 
   4 -12   2      195.45      177.44      5.01 o 
   5 -12   2      208.47      181.43      5.27 o 
   6 -12   2      910.64      814.03     12.48 o 
   7 -12   2       63.41       53.69      2.72 o 
   8 -12   2      942.48      819.49     10.49 o 
   9 -12   2      447.42      393.62      6.31 o 
  10 -12   2       52.51       47.29      2.82 o 
 -12 -11   2      428.21      359.96      8.57 o 
 -11 -11   2      974.93      846.48     19.14 o 
 -10 -11   2      947.59      839.88     11.95 o 
  -9 -11   2      424.66      381.11      7.38 o 
  -8 -11   2      216.22      189.34      4.73 o 
  -7 -11   2      786.07      656.05     14.33 o 
  -6 -11   2        6.49        9.95      1.37 o 
  -5 -11   2      247.62      215.65      6.89 o 
  -4 -11   2      687.04      574.94     10.56 o 
  -3 -11   2      248.32      204.71      5.75 o 
  -2 -11   2      195.52      177.68      4.70 o 
  -1 -11   2      146.45      126.23      3.58 o 
   0 -11   2      969.45      978.45     15.08 o 
   1 -11   2     1152.58     1087.92     16.89 o 
   2 -11   2      527.37      499.05     11.03 o 
   3 -11   2     1767.86     1696.09     27.03 o 
   4 -11   2      364.69      311.66      7.38 o 
   5 -11   2      855.44      808.46     10.73 o 
   6 -11   2     2271.24     2052.73     25.53 o 
   7 -11   2      189.72      178.67      4.85 o 
   8 -11   2      594.05      526.94      7.76 o 
   9 -11   2      241.24      204.35      4.71 o 
  10 -11   2       62.81       58.43      2.72 o 
  11 -11   2       79.46       68.49      3.66 o 
 -12 -10   2        4.88        6.58      0.94 o 
 -11 -10   2       25.36       22.85      1.74 o 
 -10 -10   2      160.67      139.61      4.79 o 
  -9 -10   2      887.98      758.63      9.56 o 
  -8 -10   2      180.98      155.42      3.99 o 
  -7 -10   2      220.65      186.53      4.11 o 
  -6 -10   2       49.03       41.68      3.23 o 
  -5 -10   2      125.71      109.16      4.81 o 
  -4 -10   2     1914.76     1850.09     28.17 o 
  -3 -10   2    10871.91    10384.50     77.66 o 
  -2 -10   2     4964.13     5030.54     37.08 o 
  -1 -10   2     1288.93     1249.42     19.28 o 
   0 -10   2     2907.75     2650.70     35.44 o 
   1 -10   2      428.04      416.15      8.81 o 
   2 -10   2      631.98      486.84      9.60 o 
   3 -10   2      313.21      285.32      5.71 o 
   4 -10   2      157.67      154.87      5.43 o 
   5 -10   2     2303.19     2244.46     25.32 o 
   6 -10   2      109.78      101.22      3.10 o 
   7 -10   2      945.43      895.37     12.81 o 
   8 -10   2      823.55      716.20     10.17 o 
   9 -10   2      420.48      378.35      6.71 o 
  10 -10   2       14.11       12.50      1.93 o 
  11 -10   2       51.11       41.88      1.98 o 
 -12  -9   2     2328.72     2074.84     36.95 o 
 -11  -9   2     2802.02     2501.98     28.21 o 
 -10  -9   2      466.84      442.45      8.85 o 
  -9  -9   2     1329.32     1202.88     15.96 o 
  -8  -9   2      146.10      130.41      3.64 o 
  -7  -9   2      390.75      328.31      6.27 o 
  -6  -9   2      366.43      345.90      7.48 o 
  -5  -9   2      196.95      169.39      6.46 o 
  -4  -9   2      604.79      547.08     10.65 o 
  -3  -9   2    11445.56    11630.32    102.88 o 
  -2  -9   2      651.84      641.54      8.05 o 
  -1  -9   2     6660.04     6393.95     54.37 o 
   0  -9   2      454.21      480.96      8.85 o 
   1  -9   2     2241.05     2123.84     29.89 o 
   2  -9   2      569.75      510.88      8.50 o 
   3  -9   2      463.85      423.05      6.91 o 
   4  -9   2      545.44      560.55      8.80 o 
   5  -9   2      102.61       99.62      4.95 o 
   6  -9   2      507.67      490.37      9.81 o 
   7  -9   2     1229.48     1078.19     14.54 o 
   8  -9   2       32.00       27.23      2.15 o 
   9  -9   2      152.56      133.15      4.04 o 
  10  -9   2       33.12       29.27      2.01 o 
  11  -9   2       57.80       46.41      1.92 o 
 -12  -8   2      181.26      170.31      4.98 o 
 -11  -8   2      367.23      334.48      6.28 o 
 -10  -8   2      132.05      125.08      3.93 o 
  -9  -8   2       31.33       26.34      2.29 o 
  -8  -8   2      138.62      118.56      3.47 o 
  -7  -8   2       24.19       22.49      1.46 o 
  -6  -8   2       38.77       36.62      2.53 o 
  -5  -8   2      559.68      520.43     11.48 o 
  -4  -8   2     1639.23     1525.86     27.39 o 
  -3  -8   2      407.96      368.20      5.66 o 
  -2  -8   2     7772.78     7821.86     87.16 o 
  -1  -8   2     8497.15     7961.62     59.15 o 
   0  -8   2     1847.83     1707.05     15.96 o 
   1  -8   2     2851.84     2556.02     28.93 o 
   2  -8   2       84.36      100.88      2.81 o 
   3  -8   2     1213.80     1035.35     10.63 o 
   4  -8   2     1368.65     1248.64     11.65 o 
   5  -8   2      241.07      231.26      5.29 o 
   6  -8   2      871.52      900.84      8.44 o 
   7  -8   2      437.81      437.60      7.70 o 
   8  -8   2       21.88       24.98      1.93 o 
   9  -8   2       57.98       56.33      3.07 o 
  10  -8   2       86.81       79.67      3.28 o 
  11  -8   2       99.42       86.30      2.76 o 
 -12  -7   2     1411.31     1285.35     20.54 o 
 -11  -7   2     1016.04      954.17     11.66 o 
 -10  -7   2     2588.15     2471.72     26.70 o 
  -9  -7   2      444.11      400.29      7.42 o 
  -8  -7   2      756.99      658.60      8.53 o 
  -7  -7   2       16.13       16.17      1.21 o 
  -6  -7   2       91.51       79.90      3.70 o 
  -5  -7   2      601.75      566.35     11.73 o 
  -4  -7   2      985.47      989.17     20.82 o 
  -3  -7   2     3129.77     2862.34     33.02 o 
  -2  -7   2     7643.37     7216.05     58.04 o 
  -1  -7   2      445.73      438.18      7.17 o 
   0  -7   2     1182.26     1071.47     13.90 o 
   1  -7   2     5350.52     4761.79     46.16 o 
   2  -7   2     6445.62     5933.27     48.47 o 
   3  -7   2      467.81      369.53      4.94 o 
   4  -7   2     1034.77      990.02     10.50 o 
   5  -7   2     3487.81     3414.69     34.87 o 
   6  -7   2     3285.53     3095.03     23.21 o 
   7  -7   2      648.52      610.65      8.96 o 
   8  -7   2      189.11      178.67      4.41 o 
   9  -7   2      334.89      305.45      5.72 o 
  10  -7   2       38.20       29.79      2.25 o 
  11  -7   2      218.14      203.21      4.43 o 
  12  -7   2       60.73       52.93      3.73 o 
 -13  -6   2       19.03       20.28      1.44 o 
 -12  -6   2      546.73      498.84     10.29 o 
 -11  -6   2      129.86      129.15      3.53 o 
 -10  -6   2      203.39      186.00      4.14 o 
  -9  -6   2     1078.38      974.30     10.41 o 
  -8  -6   2      173.59      169.50      3.63 o 
  -7  -6   2      790.10      799.57     10.66 o 
  -6  -6   2      563.21      564.83      8.34 o 
  -5  -6   2      134.77      130.70      3.90 o 
  -4  -6   2     1575.17     1472.01     16.03 o 
  -3  -6   2     3608.57     3393.97     27.46 o 
  -2  -6   2       59.68       57.95      1.88 o 
  -1  -6   2     1002.38      859.77     14.37 o 
   0  -6   2     3001.57     2739.47     27.37 o 
   1  -6   2     1756.76     1605.82     19.26 o 
   2  -6   2     1450.74     1214.59     12.20 o 
   3  -6   2      333.31      335.14      5.62 o 
   4  -6   2     4544.81     4352.43     35.10 o 
   5  -6   2      302.11      284.59      4.82 o 
   6  -6   2      444.67      417.31      8.64 o 
   7  -6   2      361.85      336.31      5.67 o 
   8  -6   2     1161.92     1094.49     14.89 o 
   9  -6   2      141.10      132.15      3.79 o 
  10  -6   2        5.51        5.34      1.51 o 
  11  -6   2        3.04        3.40      0.77 o 
  12  -6   2      231.11      197.89      5.35 o 
 -13  -5   2       83.77       69.61      3.84 o 
 -12  -5   2      727.51      707.97      9.33 o 
 -11  -5   2      560.05      530.52      8.31 o 
 -10  -5   2      283.10      256.20      4.40 o 
  -9  -5   2       88.14       92.05      3.13 o 
  -8  -5   2      287.17      258.09      4.18 o 
  -7  -5   2      223.78      211.99      4.70 o 
  -6  -5   2       52.35       71.93     10.55 o 
  -5  -5   2      540.59      503.47      7.16 o 
  -4  -5   2      270.86      251.15      4.14 o 
  -3  -5   2     4292.19     3941.48     44.73 o 
  -2  -5   2     3472.02     3202.40     26.11 o 
  -1  -5   2      182.64      188.74      4.01 o 
   0  -5   2     7552.16     7035.76     64.01 o 
   1  -5   2     4252.29     3723.70     53.07 o 
   2  -5   2     5747.68     5423.10     42.59 o 
   3  -5   2      428.01      378.13      4.48 o 
   4  -5   2       15.43       10.50      1.74 o 
   5  -5   2      992.88      990.50     10.06 o 
   6  -5   2     1780.52     1709.56     22.50 o 
   7  -5   2      193.73      183.27      4.10 o 
   8  -5   2       42.04       42.39      2.06 o 
   9  -5   2       63.39       60.56      2.52 o 
  10  -5   2      317.74      303.31      6.01 o 
  11  -5   2        6.16        7.70      1.10 o 
  12  -5   2       24.18       23.29      2.01 o 
 -13  -4   2      863.73      860.48     14.61 o 
 -12  -4   2       72.04       70.14      2.75 o 
 -11  -4   2       16.86       14.74      1.74 o 
 -10  -4   2      559.62      508.61      6.36 o 
  -9  -4   2      319.43      286.18      5.43 o 
  -8  -4   2      862.08      824.27      7.96 o 
  -7  -4   2      292.85      283.58      5.75 o 
  -6  -4   2       88.67       85.33      2.95 o 
  -5  -4   2        4.07        5.51      0.88 o 
  -4  -4   2     3151.55     2911.81     36.25 o 
  -3  -4   2     1616.87     1454.87     12.61 o 
  -2  -4   2      538.99      437.23      8.57 o 
  -1  -4   2     1253.11     1103.69     11.57 o 
   0  -4   2      817.43      769.31     10.05 o 
   1  -4   2     3566.32     3299.99     31.54 o 
   2  -4   2      467.72      454.99      4.36 o 
   3  -4   2     1175.68     1066.24      8.45 o 
   4  -4   2      114.24      113.46      2.58 o 
   5  -4   2       56.38       51.01      2.80 o 
   6  -4   2      118.55      125.50      4.18 o 
   7  -4   2      706.94      651.94      7.55 o 
   8  -4   2     1973.86     1891.82     21.43 o 
   9  -4   2       84.38       86.05      3.49 o 
  10  -4   2      141.01      134.99      4.02 o 
  11  -4   2      164.40      151.79      5.29 o 
  12  -4   2      143.89      143.02      3.97 o 
 -13  -3   2      218.64      212.92      6.30 o 
 -12  -3   2        9.46       10.56      1.28 o 
 -11  -3   2       91.28       79.14      3.21 o 
 -10  -3   2       83.34       84.96      3.05 o 
  -9  -3   2      210.53      201.17      4.21 o 
  -8  -3   2       47.23       48.31      1.88 o 
  -7  -3   2      336.59      346.99      7.32 o 
  -6  -3   2       45.77       47.84      2.02 o 
  -5  -3   2      152.21      149.43      3.30 o 
  -4  -3   2     1166.50     1118.96      9.97 o 
  -3  -3   2     2581.47     2394.84     18.12 o 
  -2  -3   2     8615.34     7746.19    121.83 o 
  -1  -3   2     2124.70     1937.60     20.40 o 
   0  -3   2     1127.11     1010.80     10.62 o 
   1  -3   2     4683.82     4319.37     42.58 o 
   2  -3   2       95.87      117.64      4.23 o 
   3  -3   2     3667.59     3388.20     20.21 o 
   4  -3   2     2850.28     2860.21     23.15 o 
   5  -3   2     2400.74     2405.49     26.31 o 
   6  -3   2      734.40      709.40     12.29 o 
   7  -3   2      853.80      818.49      8.06 o 
   8  -3   2      112.73      109.83      3.46 o 
   9  -3   2      104.57       98.81      3.22 o 
  10  -3   2       82.72       78.45      3.17 o 
  11  -3   2       17.77       15.65      1.77 o 
  12  -3   2       67.62       63.46      2.67 o 
 -13  -2   2      915.70      915.68     13.65 o 
 -12  -2   2       85.76       92.79      3.37 o 
 -11  -2   2      542.61      526.72      8.50 o 
 -10  -2   2      179.54      186.35      4.42 o 
  -9  -2   2      625.65      573.92      6.66 o 
  -8  -2   2      249.82      243.36      4.18 o 
  -7  -2   2      672.12      643.60     10.21 o 
  -6  -2   2     1792.01     1743.23     22.66 o 
  -5  -2   2       17.94       14.70      1.17 o 
  -4  -2   2     2922.57     2809.03     25.06 o 
  -3  -2   2     1308.92     1185.42     16.11 o 
  -2  -2   2     4931.27     4201.71     40.33 o 
  -1  -2   2     3657.91     3407.80     33.34 o 
   0  -2   2    13798.54    12561.44    183.35 o 
   1  -2   2     3166.72     2853.87     33.37 o 
   2  -2   2    79090.52    83891.70    564.52 o 
   3  -2   2     2379.98     2144.79     18.29 o 
   4  -2   2      566.03      635.15      7.14 o 
   5  -2   2       51.81       54.36      3.83 o 
   6  -2   2     1128.86     1103.60     16.31 o 
   7  -2   2       60.01       56.30      1.96 o 
   8  -2   2     1181.57     1191.88     13.63 o 
   9  -2   2      133.54      135.34      3.46 o 
  10  -2   2      450.37      462.84      7.25 o 
  11  -2   2       81.42       87.11      3.57 o 
  12  -2   2      266.99      252.74      4.73 o 
 -13  -1   2      190.59      187.45      4.77 o 
 -12  -1   2       16.37       18.46      1.77 o 
 -11  -1   2      436.34      433.87      7.59 o 
 -10  -1   2      274.61      264.51      5.69 o 
  -9  -1   2      135.13      136.15      2.98 o 
  -8  -1   2       11.34       10.43      0.97 o 
  -7  -1   2      244.98      255.57      5.59 o 
  -6  -1   2      988.52      981.58     13.21 o 
  -5  -1   2      168.00      150.72      3.34 o 
  -4  -1   2     2966.09     2887.24     21.83 o 
  -3  -1   2      373.69      365.83      5.38 o 
  -2  -1   2     2487.31     2049.69     27.81 o 
  -1  -1   2     1558.84     1376.08     21.99 o 
   0  -1   2    10026.39     9209.74     83.75 o 
   1  -1   2     4832.79     4579.78     42.75 o 
   2  -1   2   103771.07   111331.41   1090.64 o 
   3  -1   2     2746.45     2712.38     31.50 o 
   4  -1   2      608.81      603.73      6.78 o 
   5  -1   2      860.51      863.85      9.04 o 
   6  -1   2      235.25      253.19      4.79 o 
   7  -1   2      737.51      715.92      9.61 o 
   8  -1   2       87.03       90.18      2.57 o 
   9  -1   2      731.11      726.45      8.53 o 
  10  -1   2       12.98        9.66      1.50 o 
  11  -1   2      501.57      511.25      9.13 o 
  12  -1   2      119.97      111.47      4.52 o 
 -13   0   2      184.63      191.95      4.88 o 
 -12   0   2     1180.52     1263.93     14.42 o 
 -11   0   2       16.15       17.54      2.07 o 
 -10   0   2      544.59      520.32      8.13 o 
  -9   0   2      183.61      174.54      3.88 o 
  -8   0   2     1118.76     1134.22     12.69 o 
  -7   0   2        9.60        7.76      1.14 o 
  -6   0   2      760.56      675.96      8.79 o 
  -5   0   2     1662.96     1853.26     16.82 o 
  -4   0   2     4221.00     4137.89     29.95 o 
  -3   0   2     1259.13     1223.67     11.87 o 
  -2   0   2      213.20      201.49      4.66 o 
  -1   0   2     4938.95     4347.17     31.99 o 
   0   0   2     1129.91     1060.49     15.56 o 
   1   0   2     6052.32     5607.65     48.06 o 
   2   0   2   271295.22   293793.00   4397.53 o 
   3   0   2     7616.05     7475.85     72.97 o 
   4   0   2     6666.35     7020.86     55.65 o 
   5   0   2      161.85      212.63      3.97 o 
   6   0   2       26.75       33.27      2.30 o 
   7   0   2        1.50        1.89      0.72 o 
   8   0   2     2426.78     2438.48     17.54 o 
   9   0   2      251.00      245.81      5.01 o 
  10   0   2      130.24      133.97      3.77 o 
  11   0   2       29.62       29.15      2.26 o 
  12   0   2      207.88      202.87      5.14 o 
 -13   1   2      185.91      181.20      5.24 o 
 -12   1   2       17.17       21.18      1.84 o 
 -11   1   2      438.01      457.82      8.00 o 
 -10   1   2      274.48      259.54      6.15 o 
  -9   1   2      132.13      142.50      3.91 o 
  -8   1   2       11.11       14.19      1.18 o 
  -7   1   2      243.41      268.00      5.70 o 
  -6   1   2      986.63     1014.43     11.26 o 
  -5   1   2      168.07      155.21      3.49 o 
  -4   1   2     2964.48     2997.27     22.98 o 
  -3   1   2      372.86      375.56      5.86 o 
  -2   1   2     2487.35     2205.93     23.81 o 
  -1   1   2     1560.67     1412.72     15.67 o 
   0   1   2     9987.24     9446.90     86.96 o 
   1   1   2     4833.53     4657.67     44.03 o 
   2   1   2   103763.54   111170.41   2160.31 o 
   3   1   2     2716.00     2742.88     20.42 o 
   4   1   2      597.41      592.30      6.52 o 
   5   1   2      863.80      902.43     10.23 o 
   6   1   2      238.41      249.75      6.13 o 
   7   1   2      737.36      714.87      8.22 o 
   8   1   2       89.81       92.15      2.71 o 
   9   1   2      732.53      759.07      9.32 o 
  10   1   2       12.96       13.64      1.45 o 
  11   1   2      497.73      517.10      8.99 o 
  12   1   2      118.19      114.79      5.01 o 
 -13   2   2      912.16      961.43     11.14 o 
 -12   2   2       87.30       98.05      3.40 o 
 -11   2   2      547.05      575.12      9.02 o 
 -10   2   2      178.67      191.07      5.22 o 
  -9   2   2      628.79      609.18      8.79 o 
  -8   2   2      252.16      258.66      4.45 o 
  -7   2   2      673.02      661.54      9.40 o 
  -6   2   2     1795.71     1845.98     19.49 o 
  -5   2   2       18.66       12.91      1.26 o 
  -4   2   2     2905.27     2919.87     26.80 o 
  -3   2   2     1310.01     1253.95     11.36 o 
  -2   2   2     4927.43     4180.50     74.94 o 
  -1   2   2     3653.23     3577.88     37.38 o 
   0   2   2    13799.65    13438.43    104.12 o 
   1   2   2     3179.97     2981.42     21.06 o 
   2   2   2    79065.60    84309.67   1104.72 o 
   3   2   2     2354.32     2187.15     14.21 o 
   4   2   2      561.92      662.11      5.81 o 
   5   2   2       52.60       59.16      2.21 o 
   6   2   2     1125.38     1146.64     14.57 o 
   7   2   2       58.84       60.00      2.17 o 
   8   2   2     1184.06     1242.19     11.69 o 
   9   2   2      134.20      142.27      4.09 o 
  10   2   2      448.82      480.40      7.98 o 
  11   2   2       82.95       94.36      3.25 o 
  12   2   2      268.69      271.34      6.44 o 
 -13   3   2      221.23      215.35      6.78 o 
 -12   3   2       10.11       13.44      2.10 o 
 -11   3   2       90.17       82.36      3.61 o 
 -10   3   2       83.93       89.43      3.33 o 
  -9   3   2      211.84      214.68      4.61 o 
  -8   3   2       46.19       47.02      1.98 o 
  -7   3   2      340.52      381.58      7.45 o 
  -6   3   2       45.78       52.71      2.88 o 
  -5   3   2      152.28      162.50      3.54 o 
  -4   3   2     1159.66     1175.38     15.08 o 
  -3   3   2     2579.42     2609.68     18.20 o 
  -2   3   2     8627.47     8258.59     76.94 o 
  -1   3   2     2130.32     2109.37     13.26 o 
   0   3   2     1123.32     1090.62     15.70 o 
   1   3   2     4690.98     4529.09     44.22 o 
   2   3   2       97.25      120.31      3.05 o 
   3   3   2     3657.85     3540.86     41.15 o 
   4   3   2     2845.29     3060.71     21.56 o 
   5   3   2     2397.62     2537.07     21.63 o 
   6   3   2      737.76      768.60     12.40 o 
   7   3   2      858.56      882.14      9.61 o 
   8   3   2      112.94      113.58      3.16 o 
   9   3   2      104.50      108.25      3.57 o 
  10   3   2       80.61       87.28      3.61 o 
  11   3   2       16.79       14.62      2.22 o 
  12   3   2       69.91       71.25      2.64 o 
 -13   4   2      860.16      928.87     11.56 o 
 -12   4   2       71.82       75.09      2.84 o 
 -11   4   2       16.35       13.24      1.74 o 
 -10   4   2      565.38      581.81      7.97 o 
  -9   4   2      318.18      300.59      4.96 o 
  -8   4   2      862.18      907.22     11.18 o 
  -7   4   2      292.07      305.06      6.62 o 
  -6   4   2       89.63       92.23      3.21 o 
  -5   4   2        4.01        5.25      0.76 o 
  -4   4   2     3150.44     3261.41     31.20 o 
  -3   4   2     1613.87     1584.39     15.66 o 
  -2   4   2      534.85      476.80      5.08 o 
  -1   4   2     1252.61     1227.27      8.94 o 
   0   4   2      816.27      831.65      6.28 o 
   1   4   2     3551.88     3528.31     23.01 o 
   2   4   2      473.96      491.12      4.81 o 
   3   4   2     1188.32     1161.29     12.97 o 
   4   4   2      113.68      119.31      2.77 o 
   5   4   2       56.61       54.40      2.68 o 
   6   4   2      118.25      135.04      5.17 o 
   7   4   2      710.61      712.68      8.10 o 
   8   4   2     1964.05     2038.72     17.37 o 
   9   4   2       86.16       90.64      3.60 o 
  10   4   2      141.50      167.88      5.69 o 
  11   4   2      168.24      178.97      5.62 o 
  12   4   2      141.45      156.88      3.74 o 
 -13   5   2       84.01       80.57      3.53 o 
 -12   5   2      729.57      806.55      9.93 o 
 -11   5   2      569.75      619.50      9.32 o 
 -10   5   2      282.66      291.32      5.92 o 
  -9   5   2       86.17       98.58      2.92 o 
  -8   5   2      291.31      299.50      4.50 o 
  -7   5   2      230.07      239.47      7.69 o 
  -6   5   2       53.74       57.03      2.92 o 
  -5   5   2      544.67      556.31      8.37 o 
  -4   5   2      266.63      272.08      3.97 o 
  -3   5   2     4299.46     4462.72     44.71 o 
  -2   5   2     3470.17     3570.82     41.25 o 
  -1   5   2      184.15      210.93      2.96 o 
   0   5   2     7543.91     7750.74     49.30 o 
   1   5   2     4261.18     4236.10     30.10 o 
   2   5   2     5731.92     6049.52     51.59 o 
   3   5   2      424.15      392.43      4.99 o 
   4   5   2       15.58       14.91      1.31 o 
   5   5   2      987.41     1071.12     12.39 o 
   6   5   2     1781.21     1855.16     26.52 o 
   7   5   2      194.51      203.04      4.15 o 
   8   5   2       43.06       48.03      2.32 o 
   9   5   2       63.25       62.67      3.04 o 
  10   5   2      310.53      335.79      8.72 o 
  11   5   2        6.35        6.34      2.42 o 
  12   5   2       22.37       23.18      1.40 o 
 -13   6   2       19.67       25.50      2.80 o 
 -12   6   2      550.24      594.23     10.80 o 
 -11   6   2      128.68      144.94      3.96 o 
 -10   6   2      197.89      210.97      4.48 o 
  -9   6   2     1071.95     1096.84     16.85 o 
  -8   6   2      168.20      190.72      3.74 o 
  -7   6   2      787.50      870.32     17.00 o 
  -6   6   2      567.39      626.59     12.02 o 
  -5   6   2      136.40      150.61      4.65 o 
  -4   6   2     1566.43     1629.03     25.69 o 
  -3   6   2     3599.73     3910.76     42.93 o 
  -2   6   2       62.44       68.11      2.00 o 
  -1   6   2     1000.24      971.39      8.18 o 
   0   6   2     3008.64     3047.09     37.21 o 
   1   6   2     1784.32     1841.93     12.19 o 
   2   6   2     1456.87     1396.75     15.04 o 
   3   6   2      330.86      363.13      4.73 o 
   4   6   2     4541.77     4885.69     50.57 o 
   5   6   2      308.76      326.69      6.38 o 
   6   6   2      444.68      474.60     11.62 o 
   7   6   2      361.57      382.40      5.58 o 
   8   6   2     1165.82     1267.99     13.66 o 
   9   6   2      142.84      155.42      4.64 o 
  10   6   2        6.01        5.07      1.48 o 
  11   6   2        2.63        2.21      1.07 o 
  12   6   2      227.16      220.46      7.83 o 
 -12   7   2     1410.39     1563.14     15.57 o 
 -11   7   2     1008.09     1124.05     14.37 o 
 -10   7   2     2584.05     2922.44     23.60 o 
  -9   7   2      452.24      489.43      7.05 o 
  -8   7   2      761.16      760.78      8.11 o 
  -7   7   2       15.35       20.87      1.32 o 
  -6   7   2       93.43       88.00      4.42 o 
  -5   7   2      605.63      650.44     10.38 o 
  -4   7   2      990.56     1117.26     12.18 o 
  -3   7   2     3147.29     3403.51     38.09 o 
  -2   7   2     7643.94     8225.36    127.28 o 
  -1   7   2      433.15      491.23      5.86 o 
   0   7   2     1187.22     1249.91     15.37 o 
   1   7   2     5317.12     5591.89     44.25 o 
   2   7   2     6428.08     6861.17     55.01 o 
   3   7   2      460.94      420.04      5.94 o 
   4   7   2     1035.82     1142.76     12.25 o 
   5   7   2     3507.58     3918.14     41.05 o 
   6   7   2     3284.32     3566.40     39.10 o 
   7   7   2      645.29      717.54      7.47 o 
   8   7   2      191.40      207.43      4.89 o 
   9   7   2      336.45      367.91      7.82 o 
  10   7   2       35.79       32.59      2.32 o 
  11   7   2      221.19      246.75      5.04 o 
  12   7   2       60.30       68.87      4.40 o 
 -12   8   2      177.04      194.47      5.64 o 
 -11   8   2      370.53      417.35      6.17 o 
 -10   8   2      132.80      156.53      4.13 o 
  -9   8   2       31.80       32.70      2.24 o 
  -8   8   2      131.98      127.01      3.13 o 
  -7   8   2       23.88       27.47      1.41 o 
  -6   8   2       39.47       42.91      3.13 o 
  -5   8   2      563.51      604.91     11.34 o 
  -4   8   2     1640.05     1826.96     23.60 o 
  -3   8   2      404.74      423.70      8.88 o 
  -2   8   2     7773.13     9146.97    102.69 o 
  -1   8   2     8505.27     9513.28     74.08 o 
   0   8   2     1825.89     1995.42     21.34 o 
   1   8   2     2853.98     3005.69     39.83 o 
   2   8   2       83.94      121.92      2.48 o 
   3   8   2     1217.52     1259.25     12.76 o 
   4   8   2     1373.05     1455.79     15.18 o 
   5   8   2      231.87      239.70      5.59 o 
   6   8   2      860.08     1075.82     12.44 o 
   7   8   2      439.20      525.70      6.32 o 
   8   8   2       21.44       30.30      2.10 o 
   9   8   2       59.40       65.82      3.21 o 
  10   8   2       86.07      101.65      4.61 o 
  11   8   2      101.07      108.16      3.14 o 
 -12   9   2     2339.79     2609.02     37.94 o 
 -11   9   2     2806.39     3236.03     23.97 o 
 -10   9   2      471.17      546.95      8.72 o 
  -9   9   2     1329.17     1543.64     15.36 o 
  -8   9   2      148.05      164.93      3.96 o 
  -7   9   2      392.91      399.19      6.08 o 
  -6   9   2      375.03      426.90     10.84 o 
  -5   9   2      199.38      202.96      8.80 o 
  -4   9   2      597.78      627.17     12.15 o 
  -3   9   2    11470.62    13846.66    245.42 o 
  -2   9   2      651.28      748.07     10.62 o 
  -1   9   2     6645.10     7774.53     49.94 o 
   0   9   2      462.16      564.29      7.65 o 
   1   9   2     2254.67     2614.37     26.68 o 
   2   9   2      572.22      625.51      8.87 o 
   3   9   2      469.39      502.68      6.53 o 
   4   9   2      538.09      674.15      9.57 o 
   5   9   2      104.54      119.81      4.56 o 
   6   9   2      501.92      610.86     13.00 o 
   7   9   2     1236.86     1364.01     12.56 o 
   8   9   2       33.05       35.69      2.00 o 
   9   9   2      149.96      162.44      4.47 o 
  10   9   2       32.25       34.86      2.25 o 
  11   9   2       58.00       58.21      1.80 o 
 -12  10   2        5.34        7.09      1.21 o 
 -11  10   2       26.25       30.39      1.90 o 
 -10  10   2      159.47      181.38      3.97 o 
  -9  10   2      889.16      978.58     12.15 o 
  -8  10   2      181.66      199.34      5.35 o 
  -7  10   2      219.39      234.63      4.86 o 
  -6  10   2       49.92       53.29      1.96 o 
  -5  10   2      128.42      133.31      7.31 o 
  -4  10   2     1910.28     2175.66     45.86 o 
  -3  10   2    10873.37    12522.35    106.12 o 
  -2  10   2     4955.81     6131.06     55.93 o 
  -1  10   2     1278.19     1515.29     28.33 o 
   0  10   2     2913.55     3217.48     51.94 o 
   1  10   2      433.28      508.62      7.43 o 
   2  10   2      629.25      607.26      9.13 o 
   3  10   2      309.24      339.30      7.69 o 
   4  10   2      160.48      191.28      5.84 o 
   5  10   2     2305.06     2710.04     37.60 o 
   6  10   2      110.27      127.50      3.12 o 
   7  10   2      948.99     1129.43     11.13 o 
   8  10   2      827.16      927.02      9.17 o 
   9  10   2      421.43      481.15      9.33 o 
  10  10   2       14.08       15.41      1.42 o 
  11  10   2       50.45       58.48      2.10 o 
 -12  11   2      438.35      476.78      7.80 o 
 -11  11   2      972.52     1126.87     14.49 o 
 -10  11   2      922.75     1072.01     11.26 o 
  -9  11   2      424.20      487.65      7.54 o 
  -8  11   2      216.50      252.25      5.42 o 
  -7  11   2      790.96      819.91     11.05 o 
  -6  11   2        6.91        6.38      1.40 o 
  -5  11   2      247.69      275.45      5.53 o 
  -4  11   2      682.63      666.26     16.46 o 
  -3  11   2      249.49      240.04      7.52 o 
  -2  11   2      195.83      212.90      8.17 o 
  -1  11   2      148.71      152.75      4.94 o 
   0  11   2      971.25     1192.22     15.05 o 
   1  11   2     1150.23     1320.64     18.82 o 
   2  11   2      524.75      566.35     10.38 o 
   3  11   2     1770.16     2035.59     28.32 o 
   4  11   2      367.18      408.67     10.24 o 
   5  11   2      851.40     1002.13      9.02 o 
   6  11   2     2278.46     2592.19     19.11 o 
   7  11   2      186.49      221.16      4.47 o 
   8  11   2      591.96      674.88     11.60 o 
   9  11   2      241.33      268.90      7.34 o 
  10  11   2       61.48       75.22      2.54 o 
  11  11   2       80.63       94.97      3.22 o 
 -11  12   2       35.01       44.54      2.52 o 
 -10  12   2       50.13       61.89      3.49 o 
  -9  12   2      104.94      113.00      3.45 o 
  -8  12   2      376.17      436.87      7.31 o 
  -7  12   2      134.59      161.49      4.76 o 
  -6  12   2      435.10      453.98      7.39 o 
  -5  12   2      507.10      570.46     10.44 o 
  -4  12   2      388.45      427.10     11.42 o 
  -3  12   2      436.51      485.64     11.81 o 
  -2  12   2     1174.21     1392.19     24.75 o 
  -1  12   2      250.23      246.26      6.17 o 
   0  12   2      151.16      143.80      5.11 o 
   1  12   2     2148.56     2413.87     29.10 o 
   2  12   2     1219.51     1391.16     18.49 o 
   3  12   2     1280.17     1421.69     25.03 o 
   4  12   2      199.27      219.43      3.50 o 
   5  12   2      202.07      226.92      3.84 o 
   6  12   2      910.26     1061.57     12.19 o 
   7  12   2       62.56       67.71      2.72 o 
   8  12   2      940.90     1110.63     12.31 o 
   9  12   2      445.11      524.66      8.63 o 
  10  12   2       51.51       61.83      2.88 o 
 -11  13   2      366.04      383.00      6.72 o 
 -10  13   2      199.95      240.79      6.29 o 
  -9  13   2      288.71      333.37      6.45 o 
  -8  13   2       18.94       19.72      2.00 o 
  -7  13   2      149.21      155.03      3.72 o 
  -6  13   2      121.39      130.63      2.96 o 
  -5  13   2       78.16       86.00      2.34 o 
  -4  13   2       18.22       25.12      2.16 o 
  -3  13   2      248.33      268.87      9.04 o 
  -2  13   2      329.07      381.11     10.62 o 
  -1  13   2      780.44      858.99     14.03 o 
   0  13   2       90.90      135.50      5.19 o 
   1  13   2      893.83     1035.93     17.40 o 
   2  13   2       93.96      105.15      5.14 o 
   3  13   2      841.70      958.50     16.14 o 
   4  13   2      348.10      356.07      5.91 o 
   5  13   2       36.29       41.67      1.81 o 
   6  13   2      460.01      534.00      7.75 o 
   7  13   2      431.95      504.27      7.44 o 
   8  13   2      410.97      495.86      7.50 o 
   9  13   2      293.26      322.25      6.49 o 
  10  13   2       85.46       84.78      3.49 o 
 -11  14   2      130.74      143.97      4.52 o 
 -10  14   2      510.46      598.59      9.86 o 
  -9  14   2      130.59      155.11      4.69 o 
  -8  14   2       33.46       41.19      2.56 o 
  -7  14   2       15.26       19.30      1.76 o 
  -6  14   2      251.66      300.54      7.17 o 
  -5  14   2      714.72      774.98      8.77 o 
  -4  14   2      617.86      688.56      7.14 o 
  -3  14   2      162.73      190.48      3.45 o 
  -2  14   2      368.84      403.62      6.09 o 
  -1  14   2      580.67      629.86     11.02 o 
   0  14   2      793.85      844.35     10.64 o 
   1  14   2     1528.77     1684.93     27.81 o 
   2  14   2      180.37      214.93      5.50 o 
   3  14   2     1506.73     1658.44     23.82 o 
   4  14   2      187.03      204.40      3.47 o 
   5  14   2       69.12       80.50      2.64 o 
   6  14   2       14.27       15.37      1.96 o 
   7  14   2       71.50       81.45      3.18 o 
   8  14   2      571.01      677.07      8.74 o 
   9  14   2      101.30      122.10      7.30 o 
  10  14   2       20.87       24.35      2.64 o 
 -10  15   2      110.11      113.13      3.73 o 
  -9  15   2       37.86       46.71      2.55 o 
  -8  15   2       74.27       70.70      3.03 o 
  -7  15   2     1384.89     1564.56     15.80 o 
  -6  15   2       85.35       87.32      3.07 o 
  -5  15   2      103.81      113.33      3.25 o 
  -4  15   2      396.48      410.20      6.64 o 
  -3  15   2      581.49      662.54      7.36 o 
  -2  15   2       58.68       70.30      1.99 o 
  -1  15   2      515.74      607.88      5.83 o 
   0  15   2      320.27      352.17      4.50 o 
   1  15   2      810.47      938.69     11.71 o 
   2  15   2      465.83      525.59      7.99 o 
   3  15   2      184.29      230.16      4.72 o 
   4  15   2      729.46      834.84     10.07 o 
   5  15   2      134.00      150.24      3.76 o 
   6  15   2      420.07      470.03      7.75 o 
   7  15   2      736.02      898.79     12.43 o 
   8  15   2       62.01       72.32      2.80 o 
   9  15   2      165.36      201.35      5.68 o 
 -10  16   2      265.19      295.74      6.61 o 
  -9  16   2      328.89      361.16      7.50 o 
  -8  16   2        8.93        7.48      1.27 o 
  -7  16   2      500.01      544.31      9.01 o 
  -6  16   2      556.24      637.70     11.78 o 
  -5  16   2       92.75      118.63      3.57 o 
  -4  16   2        8.99       16.25      1.74 o 
  -3  16   2     1344.92     1443.76     17.77 o 
  -2  16   2      169.53      179.09      3.81 o 
  -1  16   2      791.19      888.95      8.65 o 
   0  16   2     1620.20     1846.79     15.28 o 
   1  16   2     6753.72     7524.32     74.33 o 
   2  16   2      570.85      640.23      6.94 o 
   3  16   2     9909.13    11325.51    172.43 o 
   4  16   2      742.32      822.15     16.10 o 
   5  16   2      320.29      407.45      7.75 o 
   6  16   2       38.22       46.64      2.69 o 
   7  16   2      677.04      807.47     10.62 o 
   8  16   2      197.07      204.60      4.36 o 
   9  16   2       45.09       51.03      2.51 o 
 -10  17   2        0.22        3.30      1.55 o 
  -9  17   2      237.41      284.63      6.01 o 
  -8  17   2       59.25       69.74      2.66 o 
  -7  17   2      277.61      304.58      5.75 o 
  -6  17   2      893.06     1005.77     12.83 o 
  -5  17   2     1933.56     2161.72     38.54 o 
  -4  17   2      162.68      188.30      4.93 o 
  -3  17   2       28.51       36.14      2.39 o 
  -2  17   2      479.24      584.93      8.96 o 
  -1  17   2      154.00      172.67      3.92 o 
   0  17   2      542.71      612.47      7.65 o 
   1  17   2    10251.85    11688.16    134.98 o 
   2  17   2       40.80       53.41      2.62 o 
   3  17   2     4578.51     5144.03     85.91 o 
   4  17   2      567.56      673.89      9.65 o 
   5  17   2      496.10      592.57      9.38 o 
   6  17   2      447.27      497.47      8.21 o 
   7  17   2       31.51       45.32      2.33 o 
   8  17   2      200.09      211.76      4.37 o 
  -9  18   2       96.81      128.11      5.24 o 
  -8  18   2       16.19       16.80      1.97 o 
  -7  18   2     1103.37     1237.32     21.96 o 
  -6  18   2      145.15      144.93      4.05 o 
  -5  18   2      471.76      470.99      8.33 o 
  -4  18   2      378.82      431.46      8.25 o 
  -3  18   2      125.58      142.35      4.75 o 
  -2  18   2      136.62      164.22      5.12 o 
  -1  18   2      539.60      562.86      7.83 o 
   0  18   2      753.21      799.21     13.18 o 
   1  18   2     6046.79     6795.66     85.95 o 
   2  18   2      437.83      533.86      9.84 o 
   3  18   2     5325.69     6218.40     95.94 o 
   4  18   2      196.48      229.96      6.32 o 
   5  18   2      453.36      502.61      9.26 o 
   6  18   2       13.08       14.82      1.54 o 
   7  18   2      314.18      377.17      6.02 o 
   8  18   2       13.40       12.51      1.32 o 
  -8  19   2      130.78      140.94      5.96 o 
  -7  19   2       14.24       20.72      1.70 o 
  -6  19   2      365.66      454.38      8.36 o 
  -5  19   2      251.56      239.94      7.59 o 
  -4  19   2      270.52      299.92      7.36 o 
  -3  19   2       42.54       37.16      2.69 o 
  -2  19   2      226.76      284.33      6.85 o 
  -1  19   2      356.61      412.61      8.14 o 
   0  19   2       92.54      102.40      4.06 o 
   1  19   2      716.19      809.01     14.46 o 
   2  19   2      107.24      117.00      3.66 o 
   3  19   2      535.65      605.06      9.73 o 
   4  19   2       64.94       67.60      3.90 o 
   5  19   2      152.79      167.01      4.96 o 
   6  19   2      373.26      428.90      7.47 o 
   7  19   2      272.02      310.95      7.07 o 
  -8  20   2       92.61      115.52      4.70 o 
  -7  20   2       31.82       37.49      3.51 o 
  -6  20   2        3.11        1.33      1.47 o 
  -5  20   2       42.12       45.26      3.33 o 
  -4  20   2      291.25      320.97      8.59 o 
  -3  20   2       74.31       92.35      4.91 o 
  -2  20   2      260.62      277.06      6.63 o 
  -1  20   2      245.00      262.52      8.09 o 
   0  20   2      415.68      437.58      9.24 o 
   1  20   2      433.26      486.65      9.83 o 
   2  20   2       95.01       89.31      4.22 o 
   3  20   2      763.76      881.31     14.32 o 
   4  20   2      441.25      545.91     10.64 o 
   5  20   2      188.12      230.35      7.30 o 
   6  20   2       67.91       79.92      3.82 o 
   7  20   2       42.88       47.74      2.35 o 
  -7  21   2       39.39       41.03      3.04 o 
  -6  21   2      295.67      342.33      8.13 o 
  -5  21   2       73.48       84.78      4.53 o 
  -4  21   2       72.71       71.76      5.22 o 
  -3  21   2       98.43      104.47      5.63 o 
  -2  21   2       49.52       57.75      3.84 o 
  -1  21   2      158.00      176.72      6.40 o 
   0  21   2      526.59      590.33     10.54 o 
   1  21   2       54.92       56.47      3.36 o 
   2  21   2      173.91      187.35      6.28 o 
   3  21   2      246.50      282.79      8.59 o 
   4  21   2      100.12      109.85      5.11 o 
   5  21   2      169.49      181.95      5.93 o 
   6  21   2      312.64      334.48      8.94 o 
  -6  22   2        3.92        7.84      1.53 o 
  -5  22   2       65.51       62.99      4.36 o 
  -4  22   2      107.58      144.61      7.20 o 
  -3  22   2       61.18       82.73      5.96 o 
  -2  22   2       11.32       12.61      3.63 o 
  -1  22   2       47.91       44.45      3.23 o 
   0  22   2       18.07       15.52      1.88 o 
   1  22   2      201.12      211.50      5.76 o 
   2  22   2      217.20      235.22      6.54 o 
   3  22   2      230.64      254.35      7.50 o 
   4  22   2      145.95      164.75      5.57 o 
   5  22   2      341.94      395.58      7.97 o 
  -5  23   2       23.28       25.96      2.51 o 
  -4  23   2      275.68      322.42      9.69 o 
  -3  23   2      109.05      148.22     10.58 o 
  -2  23   2      346.43      391.17     12.04 o 
  -1  23   2      441.13      530.09      9.80 o 
   0  23   2       33.56       30.18      2.56 o 
   1  23   2      108.33      112.54      4.98 o 
   2  23   2       32.10       39.24      2.86 o 
   3  23   2       68.98       66.43      3.42 o 
   4  23   2      310.98      323.20     10.73 o 
  -4  24   2        4.98        6.92      1.48 o 
  -3  24   2      131.66      152.48      6.14 o 
  -2  24   2       61.07       85.04      4.99 o 
  -1  24   2      179.97      215.14      8.02 o 
   0  24   2      290.08      333.83     10.93 o 
   1  24   2      153.40      171.36      6.30 o 
   2  24   2       19.15       19.75      2.86 o 
   3  24   2       83.32       83.49      5.80 o 
  -1  25   2       35.22       37.28      4.04 o 
   2 -23   3       49.92       49.03      5.05 o 
   3 -23   3       15.89       10.32      1.98 o 
  -6 -22   3       38.98       43.76      3.99 o 
   3 -22   3       99.11       84.88      6.79 o 
   4 -22   3       49.85       41.94      6.15 o 
   5 -22   3        8.23        5.98      2.32 o 
  -7 -21   3       39.80       38.56      4.20 o 
   4 -21   3       94.57       81.13      4.75 o 
   5 -21   3      219.10      203.80      6.28 o 
   6 -21   3      273.47      234.57      9.96 o 
  -8 -20   3       85.08       64.00      5.10 o 
  -7 -20   3       80.01       66.57      6.23 o 
  -6 -20   3       98.70       92.56      6.30 o 
   4 -20   3      499.46      477.90     18.69 o 
   5 -20   3       70.76       73.15      4.52 o 
   6 -20   3      231.53      193.25      6.68 o 
  -8 -19   3      134.27      112.61      6.90 o 
  -7 -19   3       95.48       84.51      6.24 o 
  -6 -19   3       47.44       35.49      4.38 o 
  -3 -19   3       25.33       21.38      2.60 o 
  -2 -19   3      458.49      393.74     18.92 o 
  -1 -19   3       99.67       81.42      8.51 o 
   0 -19   3      134.89      113.55      9.86 o 
   1 -19   3      209.14      194.18     12.37 o 
   2 -19   3      110.58       96.77      8.84 o 
   4 -19   3       49.37       48.49      6.58 o 
   5 -19   3     1139.21     1029.66     20.73 o 
   6 -19   3      278.74      248.90      6.81 o 
   7 -19   3      309.18      265.39      6.03 o 
  -9 -18   3      292.36      264.33      8.13 o 
  -8 -18   3        0.55       -1.83      1.83 o 
  -7 -18   3      169.25      130.49      6.08 o 
  -5 -18   3     1157.22      990.44     41.22 o 
  -4 -18   3      293.98      241.71     11.45 o 
  -3 -18   3     1140.51      948.46     21.22 o 
  -2 -18   3     1191.02     1087.40     69.80 o 
  -1 -18   3      777.89      681.61     26.02 o 
   0 -18   3     1612.01     1385.39     66.21 o 
   1 -18   3      347.87      269.22     15.10 o 
   2 -18   3      554.04      490.53     21.21 o 
   3 -18   3      603.80      522.27     15.84 o 
   4 -18   3      228.18      192.03     11.24 o 
   5 -18   3      234.38      215.07      8.35 o 
   6 -18   3      238.42      180.91      7.53 o 
   7 -18   3      149.15      135.48      5.91 o 
   8 -18   3        0.99        0.11      0.92 o 
 -10 -17   3        4.19        3.27      0.70 o 
  -9 -17   3       75.74       68.62      3.86 o 
  -8 -17   3      589.02      502.93     12.59 o 
  -7 -17   3       11.77        8.66      3.44 o 
  -6 -17   3      304.25      262.37      8.78 o 
  -5 -17   3     3360.61     2660.01    196.10 o 
  -4 -17   3       87.02       77.76     12.50 o 
  -3 -17   3     1087.88      939.17     70.20 o 
  -2 -17   3      348.61      317.22     17.05 o 
  -1 -17   3      690.44      604.36     24.09 o 
   0 -17   3       73.84       60.36      7.08 o 
   1 -17   3     3091.94     2686.26     60.96 o 
   2 -17   3      905.21      743.06     18.64 o 
   3 -17   3     1003.28      899.94     16.61 o 
   4 -17   3      253.54      224.00      7.94 o 
   5 -17   3      664.78      572.94     15.23 o 
   6 -17   3       14.43       11.08      2.41 o 
   7 -17   3       45.30       35.47      3.12 o 
   8 -17   3      106.25       80.94      3.04 o 
 -10 -16   3      221.71      185.28      4.53 o 
  -9 -16   3       20.17       14.24      1.64 o 
  -8 -16   3      141.39      105.86      5.63 o 
  -7 -16   3      105.93       60.97      4.52 o 
  -6 -16   3     1019.78      794.12     27.05 o 
  -5 -16   3     2355.88     1885.69    136.46 o 
  -4 -16   3      121.75      115.71     10.91 o 
  -3 -16   3     2159.23     1717.19     45.73 o 
  -2 -16   3      374.82      309.13     20.76 o 
  -1 -16   3      239.76      215.95     11.23 o 
   0 -16   3      203.45      177.64      9.41 o 
   1 -16   3     6193.83     5354.16     61.03 o 
   2 -16   3     2334.20     2062.07     43.68 o 
   3 -16   3      302.03      269.64      8.84 o 
   4 -16   3      884.21      765.20     13.39 o 
   5 -16   3      431.93      380.53      9.67 o 
   6 -16   3       20.31       18.20      3.20 o 
   7 -16   3      196.88      168.89      5.33 o 
   8 -16   3       71.37       61.00      2.60 o 
   9 -16   3       47.65       43.03      2.66 o 
 -10 -15   3       20.21       16.29      1.62 o 
  -9 -15   3       66.80       52.11      3.09 o 
  -8 -15   3      424.90      407.46     12.29 o 
  -7 -15   3     1963.49     1639.29     37.58 o 
  -6 -15   3      835.47      794.47     15.91 o 
  -5 -15   3      780.42      627.48     42.45 o 
  -4 -15   3      936.82      944.91     21.64 o 
  -3 -15   3     1332.64     1148.80     35.52 o 
  -2 -15   3      318.35      246.79      7.93 o 
  -1 -15   3     1121.00      947.40     15.92 o 
   0 -15   3      482.44      418.54     11.92 o 
   1 -15   3      143.58      124.12      7.71 o 
   2 -15   3      510.72      468.23     12.60 o 
   3 -15   3       45.86       40.32      4.82 o 
   4 -15   3     1413.64     1217.57     17.89 o 
   5 -15   3     1032.30      879.71     11.95 o 
   6 -15   3      158.02      149.13      4.50 o 
   7 -15   3      268.90      206.51      5.40 o 
   8 -15   3      429.65      370.70      7.45 o 
   9 -15   3       82.49       73.46      3.29 o 
 -11 -14   3       14.92       14.31      0.97 o 
 -10 -14   3        3.98        3.84      1.35 o 
  -9 -14   3      138.44      123.81      4.73 o 
  -8 -14   3       84.50       61.32      2.87 o 
  -7 -14   3       27.22       15.45      1.57 o 
  -6 -14   3      241.08      207.08      6.31 o 
  -5 -14   3      204.07      197.24      9.30 o 
  -4 -14   3     2703.77     2321.79     55.22 o 
  -3 -14   3      668.06      590.30     12.84 o 
  -2 -14   3       18.97       18.67      2.04 o 
  -1 -14   3       63.27       56.56      4.11 o 
   0 -14   3       12.02       12.67      1.65 o 
   1 -14   3     1649.51     1428.30     20.45 o 
   2 -14   3      689.21      592.27     12.46 o 
   3 -14   3      614.17      535.63     11.57 o 
   4 -14   3      642.49      554.31     11.20 o 
   5 -14   3      937.86      790.10     13.28 o 
   6 -14   3      203.13      164.57      4.41 o 
   7 -14   3      130.88      100.06      4.44 o 
   8 -14   3      453.56      416.90      8.59 o 
   9 -14   3       64.81       44.99      2.37 o 
 -11 -13   3       93.37       70.33      2.49 o 
 -10 -13   3      181.45      148.13      5.01 o 
  -9 -13   3      279.67      237.25      6.67 o 
  -8 -13   3      440.68      379.11      6.78 o 
  -7 -13   3      190.23      184.61      5.07 o 
  -6 -13   3       72.46       59.06      3.16 o 
  -5 -13   3      442.40      390.25     11.39 o 
  -4 -13   3     1223.15     1164.87     15.90 o 
  -3 -13   3      481.16      480.25     11.19 o 
  -2 -13   3      559.24      442.90     12.73 o 
  -1 -13   3       58.30       37.52      2.81 o 
   0 -13   3       71.30       58.98      3.03 o 
   1 -13   3      253.85      233.74      7.04 o 
   2 -13   3      121.50       92.28      4.38 o 
   3 -13   3       30.08       23.72      2.58 o 
   4 -13   3      151.71      124.40      4.73 o 
   5 -13   3      170.48      137.87      4.79 o 
   6 -13   3       53.11       45.20      2.42 o 
   7 -13   3      949.07      803.79     11.89 o 
   8 -13   3      108.77       97.20      3.77 o 
   9 -13   3      128.30      105.88      2.90 o 
  10 -13   3      218.05      188.99      7.84 o 
 -11 -12   3       49.56       40.58      2.44 o 
 -10 -12   3      113.28      103.15      4.54 o 
  -9 -12   3      569.16      521.14     12.76 o 
  -8 -12   3      311.31      244.14      5.03 o 
  -7 -12   3      610.27      542.13     10.95 o 
  -6 -12   3      196.91      178.65      5.79 o 
  -5 -12   3      257.84      227.20      7.32 o 
  -4 -12   3      213.69      188.77      5.66 o 
  -3 -12   3      702.96      632.63     11.62 o 
  -2 -12   3      344.36      333.95      9.54 o 
  -1 -12   3       57.24       58.59      5.06 o 
   0 -12   3      325.09      306.72      9.84 o 
   1 -12   3       74.23       63.31      3.56 o 
   2 -12   3      349.69      329.05      6.93 o 
   3 -12   3      145.25      135.48      4.60 o 
   4 -12   3      204.44      171.67      5.45 o 
   5 -12   3      356.67      300.53      7.48 o 
   6 -12   3      587.55      483.77      8.00 o 
   7 -12   3      177.30      149.03      4.10 o 
   8 -12   3      330.43      294.66      7.49 o 
   9 -12   3      176.30      151.72      3.80 o 
  10 -12   3      408.22      372.98      8.92 o 
 -12 -11   3      318.75      301.31      6.07 o 
 -11 -11   3      196.98      170.03      3.84 o 
 -10 -11   3      619.56      584.74      8.67 o 
  -9 -11   3     1388.46     1235.67     11.97 o 
  -8 -11   3      302.29      258.71      5.28 o 
  -7 -11   3     1100.58      971.60     16.69 o 
  -6 -11   3      235.54      213.89      6.53 o 
  -5 -11   3      613.73      527.57     11.38 o 
  -4 -11   3       19.15       16.63      2.01 o 
  -3 -11   3     1085.18      997.85     13.49 o 
  -2 -11   3      716.24      644.85     11.54 o 
  -1 -11   3     2024.15     1850.68     28.70 o 
   0 -11   3      172.12      153.12      6.79 o 
   1 -11   3     1178.91     1140.66     18.34 o 
   2 -11   3      144.50      132.69      4.12 o 
   3 -11   3      531.47      481.56      8.00 o 
   4 -11   3      234.76      223.97      5.10 o 
   5 -11   3       53.14       54.24      2.92 o 
   6 -11   3        3.78        3.00      1.12 o 
   7 -11   3      726.15      632.62      9.65 o 
   8 -11   3       32.11       28.22      2.61 o 
   9 -11   3      234.58      211.76      5.35 o 
  10 -11   3      238.94      229.24      4.92 o 
 -12 -10   3       12.39        9.40      0.97 o 
 -11 -10   3      335.67      289.05      5.44 o 
 -10 -10   3      166.54      157.64      5.91 o 
  -9 -10   3      540.26      481.83      6.83 o 
  -8 -10   3     1593.10     1400.12     13.69 o 
  -7 -10   3      160.08      127.25      3.98 o 
  -6 -10   3      442.42      426.87     10.42 o 
  -5 -10   3      668.28      582.30     19.99 o 
  -4 -10   3      288.89      268.40      8.82 o 
  -3 -10   3      719.56      650.82     10.11 o 
  -2 -10   3     4669.69     4389.99     62.79 o 
  -1 -10   3     1231.25     1233.97     17.15 o 
   0 -10   3      760.00      784.01     12.00 o 
   1 -10   3      833.73      761.97     13.74 o 
   2 -10   3      274.49      246.32      5.01 o 
   3 -10   3      242.88      230.45      4.84 o 
   4 -10   3      112.10       96.41      3.75 o 
   5 -10   3      158.59      131.54      3.76 o 
   6 -10   3      511.47      442.15      6.91 o 
   7 -10   3      514.71      489.15      8.41 o 
   8 -10   3      488.02      471.25      8.28 o 
   9 -10   3      567.66      521.04      9.04 o 
  10 -10   3       47.39       41.95      2.09 o 
  11 -10   3      155.92      135.22      6.03 o 
 -12  -9   3      707.33      597.41     11.63 o 
 -11  -9   3      161.49      154.37      4.13 o 
 -10  -9   3     1573.78     1477.04     16.32 o 
  -9  -9   3    12216.48    10917.33     66.60 o 
  -8  -9   3      722.65      666.66      9.18 o 
  -7  -9   3      365.29      320.99      5.70 o 
  -6  -9   3      211.32      188.30      5.92 o 
  -5  -9   3     1839.48     1671.64     30.65 o 
  -4  -9   3     1426.43     1415.47     18.46 o 
  -3  -9   3      620.50      627.81      8.64 o 
  -2  -9   3     5861.78     6139.24     70.29 o 
  -1  -9   3     5036.91     4672.89     64.06 o 
   0  -9   3      123.18      122.16      5.36 o 
   1  -9   3      495.37      448.46      8.14 o 
   2  -9   3      250.08      227.96      5.09 o 
   3  -9   3       77.88       64.14      2.81 o 
   4  -9   3       54.08       52.59      2.46 o 
   5  -9   3      788.49      735.02      8.77 o 
   6  -9   3        4.80        4.05      1.35 o 
   7  -9   3      790.64      726.11     10.50 o 
   8  -9   3      647.07      566.35      8.25 o 
   9  -9   3      250.56      222.61      6.05 o 
  10  -9   3       98.49       92.55      3.11 o 
  11  -9   3       65.23       50.03      2.32 o 
 -12  -8   3      243.88      210.04      4.62 o 
 -11  -8   3       25.85       22.04      1.87 o 
 -10  -8   3       41.86       41.32      2.49 o 
  -9  -8   3      987.58      912.22     10.84 o 
  -8  -8   3     1000.06      955.39     14.51 o 
  -7  -8   3      715.76      598.42     10.39 o 
  -6  -8   3      451.59      457.38      9.67 o 
  -5  -8   3       75.82       74.81      4.79 o 
  -4  -8   3      292.01      291.43      6.27 o 
  -3  -8   3     2751.02     2779.09     23.19 o 
  -2  -8   3     1341.43     1245.09     13.48 o 
  -1  -8   3     9021.44     8496.81    139.58 o 
   0  -8   3     8739.13     8310.19    115.90 o 
   1  -8   3     1581.49     1531.94     17.53 o 
   2  -8   3      622.08      565.51      7.48 o 
   3  -8   3       60.80       58.61      2.45 o 
   4  -8   3      202.33      187.87      4.42 o 
   5  -8   3      345.42      350.93      6.65 o 
   6  -8   3      442.32      400.95      6.98 o 
   7  -8   3      813.53      778.77     10.86 o 
   8  -8   3     1598.56     1505.08     15.03 o 
   9  -8   3      633.32      609.59     10.36 o 
  10  -8   3      420.44      380.99      6.77 o 
  11  -8   3       78.69       64.48      2.67 o 
 -13  -7   3      235.71      236.67      8.61 o 
 -12  -7   3      484.34      438.40      9.41 o 
 -11  -7   3      383.05      349.16      6.64 o 
 -10  -7   3     4786.25     4504.12     34.05 o 
  -9  -7   3      218.18      202.29      5.40 o 
  -8  -7   3      317.57      292.35      4.94 o 
  -7  -7   3       71.21       73.49      2.65 o 
  -6  -7   3      456.98      454.35      9.69 o 
  -5  -7   3      641.93      644.14     12.84 o 
  -4  -7   3      808.18      774.90      9.56 o 
  -3  -7   3     2627.59     2798.63     22.98 o 
  -2  -7   3     6376.24     5976.37     51.44 o 
  -1  -7   3    11101.78     9851.99     92.41 o 
   0  -7   3     1534.37     1359.35     13.71 o 
   1  -7   3      166.68      162.51      4.29 o 
   2  -7   3      141.21      129.69      3.48 o 
   3  -7   3      201.26      156.16      3.51 o 
   4  -7   3       84.81       68.92      2.52 o 
   5  -7   3      318.03      297.78      6.19 o 
   6  -7   3      865.57      790.09      9.47 o 
   7  -7   3      483.44      442.80      7.14 o 
   8  -7   3      143.44      126.33      3.91 o 
   9  -7   3      356.94      323.54      6.26 o 
  10  -7   3       97.18       87.19      3.33 o 
  11  -7   3       61.50       54.94      4.30 o 
 -13  -6   3      159.89      147.35      3.89 o 
 -12  -6   3       54.79       48.17      2.65 o 
 -11  -6   3      117.45      112.87      3.81 o 
 -10  -6   3      746.14      716.54      9.98 o 
  -9  -6   3      413.27      361.32      6.87 o 
  -8  -6   3      138.46      122.22      2.96 o 
  -7  -6   3      472.97      451.69      7.85 o 
  -6  -6   3      137.61      135.34      5.05 o 
  -5  -6   3      375.94      428.04     10.33 o 
  -4  -6   3     7290.36     6689.80     65.56 o 
  -3  -6   3     4303.82     4382.83     32.55 o 
  -2  -6   3     2422.94     2302.46     28.74 o 
  -1  -6   3      100.41       98.54      2.42 o 
   0  -6   3     1036.19      853.34     13.75 o 
   1  -6   3      985.19      951.50     10.34 o 
   2  -6   3      753.04      685.95      7.24 o 
   3  -6   3      539.30      504.51      5.85 o 
   4  -6   3      535.48      502.61      6.54 o 
   5  -6   3      242.44      259.24      4.86 o 
   6  -6   3      625.94      583.08      7.06 o 
   7  -6   3     1017.91      972.09     10.86 o 
   8  -6   3     1325.98     1280.35     15.35 o 
   9  -6   3       38.41       35.61      2.37 o 
  10  -6   3      328.27      317.20      6.45 o 
  11  -6   3       98.74       91.82      4.49 o 
 -13  -5   3       22.69       25.34      1.85 o 
 -12  -5   3      465.16      435.52      7.91 o 
 -11  -5   3      257.19      232.11      4.86 o 
 -10  -5   3      339.31      327.65      5.92 o 
  -9  -5   3      195.81      201.66      4.98 o 
  -8  -5   3      280.17      270.98      4.71 o 
  -7  -5   3       16.59       15.21      1.74 o 
  -6  -5   3      572.52      551.13     10.30 o 
  -5  -5   3     1104.54      937.49     10.72 o 
  -4  -5   3     2927.38     2806.38     24.61 o 
  -3  -5   3     3898.62     3437.58     34.79 o 
  -2  -5   3     2024.47     1931.04     22.57 o 
  -1  -5   3     5046.53     4539.47     31.24 o 
   0  -5   3     1256.21     1080.74     20.02 o 
   1  -5   3     1175.23     1058.78     11.03 o 
   2  -5   3      298.20      271.52      3.56 o 
   3  -5   3       74.20       76.50      2.05 o 
   4  -5   3      294.46      270.88      4.56 o 
   5  -5   3      440.90      436.23      7.19 o 
   6  -5   3      408.07      402.91      6.98 o 
   7  -5   3      124.66      102.21      2.86 o 
   8  -5   3      322.40      317.15      5.52 o 
   9  -5   3       27.30       23.96      1.70 o 
  10  -5   3      399.32      382.75      8.26 o 
  11  -5   3      373.85      342.67      7.38 o 
 -13  -4   3       72.23       68.95      2.84 o 
 -12  -4   3       15.11       14.24      1.53 o 
 -11  -4   3       82.10       81.04      3.25 o 
 -10  -4   3      527.95      502.06      7.01 o 
  -9  -4   3      766.98      717.77      8.46 o 
  -8  -4   3      291.26      281.66      5.03 o 
  -7  -4   3       12.72       12.72      1.55 o 
  -6  -4   3     1091.53     1046.87     13.35 o 
  -5  -4   3     1855.17     1796.38     16.55 o 
  -4  -4   3       62.68       39.30      2.08 o 
  -3  -4   3      800.85      726.72      8.26 o 
  -2  -4   3     4246.41     4046.05     32.49 o 
  -1  -4   3      485.28      395.69      4.70 o 
   0  -4   3     1080.69      981.51     12.70 o 
   1  -4   3      863.19      816.85      8.99 o 
   2  -4   3       28.52       26.45      1.05 o 
   3  -4   3      599.61      555.31      5.99 o 
   4  -4   3      665.06      605.80      7.12 o 
   5  -4   3     2072.05     2083.54     19.97 o 
   6  -4   3       13.20       12.80      1.61 o 
   7  -4   3      143.37      145.41      2.94 o 
   8  -4   3     2479.46     2385.51     30.89 o 
   9  -4   3      333.44      298.24      6.68 o 
  10  -4   3       17.04       19.42      1.93 o 
  11  -4   3       11.54       11.51      2.03 o 
  12  -4   3      173.49      156.58      6.39 o 
 -13  -3   3       44.84       45.41      2.42 o 
 -12  -3   3       90.56       85.66      2.89 o 
 -11  -3   3      546.44      551.48      8.71 o 
 -10  -3   3      116.77      105.65      3.11 o 
  -9  -3   3      410.47      363.40      5.36 o 
  -8  -3   3      366.47      401.14      5.35 o 
  -7  -3   3      609.79      628.92     14.88 o 
  -6  -3   3      980.21     1026.32     11.05 o 
  -5  -3   3     2174.46     2042.71     20.31 o 
  -4  -3   3     2828.43     2733.70     31.96 o 
  -3  -3   3     3632.55     3440.68     27.60 o 
  -2  -3   3       52.85       50.28      2.02 o 
  -1  -3   3     9701.07     8975.13     87.35 o 
   0  -3   3     4630.17     4225.60     42.74 o 
   1  -3   3      755.63      694.73      8.93 o 
   2  -3   3      793.28      739.51      7.68 o 
   3  -3   3      620.79      617.95      7.69 o 
   4  -3   3       99.21      100.22      2.43 o 
   5  -3   3      451.90      443.53      6.94 o 
   6  -3   3     1394.50     1404.77     15.08 o 
   7  -3   3      314.47      312.21      4.58 o 
   8  -3   3      396.12      393.20      7.84 o 
   9  -3   3       47.79       47.25      2.18 o 
  10  -3   3      263.06      258.84      6.01 o 
  11  -3   3      373.74      360.88      6.76 o 
  12  -3   3      234.93      216.76      8.04 o 
 -13  -2   3       83.02       70.57      2.45 o 
 -12  -2   3       64.94       57.13      2.41 o 
 -11  -2   3      148.13      130.99      4.08 o 
 -10  -2   3       68.56       76.92      2.91 o 
  -9  -2   3      486.26      501.27      6.36 o 
  -8  -2   3     1079.90     1021.59      8.73 o 
  -7  -2   3      242.85      223.63      6.07 o 
  -6  -2   3     3474.07     3831.70     35.90 o 
  -5  -2   3     8346.99     8491.13     59.60 o 
  -4  -2   3     1370.19     1276.22     11.99 o 
  -3  -2   3     3417.86     3382.70     36.48 o 
  -2  -2   3      907.31      821.01     10.83 o 
  -1  -2   3     2638.48     2296.02     18.04 o 
   0  -2   3     2731.45     2575.83     23.03 o 
   1  -2   3     3114.40     2975.60     29.71 o 
   2  -2   3      114.05      114.35      2.03 o 
   3  -2   3      208.84      196.65      3.18 o 
   4  -2   3        4.89        7.53      1.00 o 
   5  -2   3     5092.54     5441.25     39.00 o 
   6  -2   3      310.72      319.61      6.14 o 
   7  -2   3      261.34      255.64      4.09 o 
   8  -2   3      525.96      528.05      8.59 o 
   9  -2   3     1149.15     1127.67     11.73 o 
  10  -2   3      262.85      254.17      5.98 o 
  11  -2   3       87.15       81.36      3.17 o 
  12  -2   3      101.22       90.10      5.16 o 
 -13  -1   3       96.68       92.48      2.87 o 
 -12  -1   3       46.58       45.90      2.55 o 
 -11  -1   3      177.05      166.59      3.97 o 
 -10  -1   3       96.73      108.24      3.40 o 
  -9  -1   3      211.54      226.05      4.37 o 
  -8  -1   3       83.56       75.95      2.33 o 
  -7  -1   3      446.16      428.61      8.51 o 
  -6  -1   3     8659.45     9660.89     72.63 o 
  -5  -1   3     8300.93     8740.43     94.01 o 
  -4  -1   3     4573.29     4668.21     35.59 o 
  -3  -1   3     5289.55     5054.13     38.46 o 
  -2  -1   3       98.39       93.17      3.42 o 
  -1  -1   3     7399.71     6764.54     49.47 o 
   0  -1   3     2900.76     2714.00     21.98 o 
   1  -1   3      234.32      240.23      3.25 o 
   2  -1   3     2089.49     1995.52     13.84 o 
   3  -1   3      444.43      479.00      5.31 o 
   4  -1   3      613.65      576.93      6.46 o 
   5  -1   3      247.97      247.27      4.64 o 
   6  -1   3      208.91      196.79      4.42 o 
   7  -1   3      108.70      102.74      3.24 o 
   8  -1   3      805.78      799.91     10.96 o 
   9  -1   3        9.30       12.86      1.38 o 
  10  -1   3      749.24      770.01     12.83 o 
  11  -1   3      322.56      332.75      6.70 o 
  12  -1   3       48.20       38.64      3.45 o 
 -13   0   3       11.22        9.31      1.07 o 
 -12   0   3      104.08      123.49      3.99 o 
 -11   0   3       67.67       52.71      2.59 o 
 -10   0   3       79.82       65.23      2.65 o 
  -9   0   3      577.91      548.46      7.76 o 
  -8   0   3     1138.36     1186.42     11.66 o 
  -7   0   3     3555.24     4028.06     45.01 o 
  -6   0   3      269.79      280.61      6.23 o 
  -5   0   3     3076.75     3350.54     35.47 o 
  -4   0   3    33367.29    34816.00    397.41 o 
  -3   0   3     1028.28      930.56      8.70 o 
  -2   0   3     1491.88     1398.99     12.57 o 
  -1   0   3      197.13      187.69      3.34 o 
   0   0   3     2977.31     2732.56     20.98 o 
   1   0   3      129.47      136.63      2.03 o 
   2   0   3      219.54      188.93      2.94 o 
   3   0   3       65.61       63.87      1.78 o 
   4   0   3      781.12      847.51      7.69 o 
   5   0   3      189.32      225.79      4.85 o 
   6   0   3      614.21      702.62     10.43 o 
   7   0   3     1029.27     1026.85     12.31 o 
   8   0   3      976.87      979.17     11.93 o 
   9   0   3        4.80        4.84      1.22 o 
  10   0   3      101.41      108.14      3.87 o 
  11   0   3     1064.12     1086.38     21.60 o 
  12   0   3      901.22      866.37     41.09 o 
 -13   1   3       98.01       95.19      2.59 o 
 -12   1   3       47.05       46.98      2.80 o 
 -11   1   3      181.93      177.39      4.96 o 
 -10   1   3       96.60      113.82      3.72 o 
  -9   1   3      210.07      230.95      4.52 o 
  -8   1   3       87.98       80.62      2.47 o 
  -7   1   3      443.74      435.30      9.15 o 
  -6   1   3     8660.17     9554.58     87.57 o 
  -5   1   3     8319.82     9069.59    123.43 o 
  -4   1   3     4573.70     4761.32     69.01 o 
  -3   1   3     5273.84     5216.92     39.45 o 
  -2   1   3       98.87       98.62      2.46 o 
  -1   1   3     7402.19     6757.02     72.40 o 
   0   1   3     2906.64     2751.51     27.62 o 
   1   1   3      236.90      252.72      2.96 o 
   2   1   3     2093.38     2045.08     14.14 o 
   3   1   3      439.95      485.38      5.23 o 
   4   1   3      618.79      587.30      6.34 o 
   5   1   3      250.68      260.64      6.13 o 
   6   1   3      209.25      196.75      6.04 o 
   7   1   3      108.66      109.10      3.02 o 
   8   1   3      808.14      811.41     10.12 o 
   9   1   3        9.81       12.01      1.43 o 
  10   1   3      746.26      778.52     11.14 o 
  11   1   3      325.61      339.50      5.92 o 
  12   1   3       47.96       39.88      2.57 o 
 -13   2   3       83.09       79.83      2.12 o 
 -12   2   3       64.88       61.13      3.13 o 
 -11   2   3      147.91      134.89      4.32 o 
 -10   2   3       68.24       77.84      3.14 o 
  -9   2   3      494.70      535.01      7.58 o 
  -8   2   3     1086.97     1094.29     10.87 o 
  -7   2   3      244.98      234.23      6.53 o 
  -6   2   3     3476.16     4038.02     52.97 o 
  -5   2   3     8315.62     9058.91    134.03 o 
  -4   2   3     1372.69     1346.45     12.12 o 
  -3   2   3     3427.96     3576.12     36.59 o 
  -2   2   3      911.33      898.69      9.51 o 
  -1   2   3     2639.34     2398.40     15.05 o 
   0   2   3     2734.74     2670.39     27.01 o 
   1   2   3     3129.92     3100.85     24.09 o 
   2   2   3      117.59      124.76      2.22 o 
   3   2   3      209.23      208.30      3.04 o 
   4   2   3        4.57        4.59      0.79 o 
   5   2   3     5095.73     5705.02     43.21 o 
   6   2   3      310.11      320.61      7.86 o 
   7   2   3      258.81      268.86      4.83 o 
   8   2   3      517.77      538.87      7.56 o 
   9   2   3     1153.31     1197.36     13.14 o 
  10   2   3      264.70      275.11      6.65 o 
  11   2   3       90.01       93.09      4.12 o 
  12   2   3      106.28       98.47      4.75 o 
 -13   3   3       43.45       47.39      2.20 o 
 -12   3   3       88.72       85.30      3.55 o 
 -11   3   3      550.41      603.65     10.20 o 
 -10   3   3      118.54      114.51      3.74 o 
  -9   3   3      413.22      398.02      7.01 o 
  -8   3   3      366.80      426.49      6.08 o 
  -7   3   3      604.21      628.87     12.75 o 
  -6   3   3      984.00     1116.79     14.50 o 
  -5   3   3     2180.27     2233.95     48.83 o 
  -4   3   3     2829.68     2985.13     31.39 o 
  -3   3   3     3624.49     3622.22     49.19 o 
  -2   3   3       51.47       50.60      1.62 o 
  -1   3   3     9698.24     9342.93     70.93 o 
   0   3   3     4635.37     4504.36     36.23 o 
   1   3   3      754.75      742.33      7.31 o 
   2   3   3      794.77      809.06      6.28 o 
   3   3   3      630.41      653.63      6.06 o 
   4   3   3       96.51       99.20      2.99 o 
   5   3   3      453.76      479.65      9.37 o 
   6   3   3     1394.79     1511.98     21.05 o 
   7   3   3      312.63      323.41      5.18 o 
   8   3   3      397.58      409.93      6.89 o 
   9   3   3       45.17       49.67      2.24 o 
  10   3   3      265.18      287.14      7.29 o 
  11   3   3      362.25      390.77      7.29 o 
  12   3   3      235.54      226.14      8.52 o 
 -13   4   3       73.50       76.08      2.38 o 
 -12   4   3       14.89       13.26      1.42 o 
 -11   4   3       83.40       91.10      3.82 o 
 -10   4   3      530.51      552.43      9.07 o 
  -9   4   3      753.92      783.42      9.11 o 
  -8   4   3      285.82      295.52      4.72 o 
  -7   4   3       12.70       12.11      1.84 o 
  -6   4   3     1082.52     1105.83     19.61 o 
  -5   4   3     1854.85     1988.55     28.04 o 
  -4   4   3       61.90       41.86      2.77 o 
  -3   4   3      808.73      805.22      7.14 o 
  -2   4   3     4267.41     4386.96     29.19 o 
  -1   4   3      480.92      414.99      4.79 o 
   0   4   3     1078.44     1039.91     11.50 o 
   1   4   3      870.49      916.07      6.65 o 
   2   4   3       30.41       31.99      1.13 o 
   3   4   3      596.13      593.97      6.23 o 
   4   4   3      668.00      665.03      7.80 o 
   5   4   3     2082.08     2281.85     27.55 o 
   6   4   3       13.49       14.62      1.27 o 
   7   4   3      145.42      153.30      3.98 o 
   8   4   3     2475.74     2661.57     24.42 o 
   9   4   3      328.16      309.81     10.98 o 
  10   4   3       19.05       25.77      2.46 o 
  11   4   3       11.22       11.64      1.32 o 
  12   4   3      173.86      161.97      7.00 o 
 -13   5   3       20.85       26.28      2.34 o 
 -12   5   3      463.74      491.82      7.56 o 
 -11   5   3      257.08      271.04      6.36 o 
 -10   5   3      338.73      379.54      6.66 o 
  -9   5   3      199.17      220.08      4.99 o 
  -8   5   3      284.78      308.11      4.87 o 
  -7   5   3       14.94       19.51      3.18 o 
  -6   5   3      574.85      596.41     16.50 o 
  -5   5   3     1102.78     1039.37     19.05 o 
  -4   5   3     2911.31     3224.07     24.77 o 
  -3   5   3     3889.44     3894.13     36.16 o 
  -2   5   3     2020.90     2054.06     17.08 o 
  -1   5   3     5034.31     4981.66     29.91 o 
   0   5   3     1258.44     1242.50     11.22 o 
   1   5   3     1171.71     1177.43      8.93 o 
   2   5   3      299.57      316.26      4.40 o 
   3   5   3       76.45       80.98      2.13 o 
   4   5   3      292.71      297.07      5.76 o 
   5   5   3      440.29      483.20      8.68 o 
   6   5   3      407.87      443.86      6.25 o 
   7   5   3      128.30      119.55      2.89 o 
   8   5   3      321.88      348.54      6.54 o 
   9   5   3       28.02       32.67      2.26 o 
  10   5   3      412.36      462.83      9.20 o 
  11   5   3      369.95      390.51      8.06 o 
 -13   6   3      162.73      168.74      7.22 o 
 -12   6   3       54.77       62.79      2.26 o 
 -11   6   3      118.80      136.10      3.67 o 
 -10   6   3      755.45      827.71     11.21 o 
  -9   6   3      410.15      424.26      7.06 o 
  -8   6   3      136.49      144.09      3.67 o 
  -7   6   3      471.03      520.62      7.97 o 
  -6   6   3      138.01      141.52      5.20 o 
  -5   6   3      371.22      446.87      8.75 o 
  -4   6   3     7307.96     7883.03     54.81 o 
  -3   6   3     4311.40     4971.15     52.41 o 
  -2   6   3     2423.92     2635.52     19.43 o 
  -1   6   3      100.67      105.78      3.24 o 
   0   6   3     1043.40      980.90      7.69 o 
   1   6   3      994.48     1092.25      8.17 o 
   2   6   3      757.45      796.61      7.92 o 
   3   6   3      537.60      559.78      6.64 o 
   4   6   3      534.54      580.29      8.37 o 
   5   6   3      245.69      292.09      6.69 o 
   6   6   3      624.67      656.20      8.12 o 
   7   6   3     1025.21     1095.78     13.57 o 
   8   6   3     1323.65     1478.57     14.03 o 
   9   6   3       38.72       42.30      2.81 o 
  10   6   3      331.01      384.27      7.27 o 
  11   6   3       98.92      115.39      4.13 o 
 -12   7   3      490.16      568.30      7.88 o 
 -11   7   3      384.40      414.05      6.82 o 
 -10   7   3     4780.77     5289.29     44.81 o 
  -9   7   3      215.67      256.06      5.34 o 
  -8   7   3      322.11      344.17      5.52 o 
  -7   7   3       72.66       91.81      2.80 o 
  -6   7   3      453.50      525.62     14.76 o 
  -5   7   3      643.75      667.79     19.38 o 
  -4   7   3      805.48      901.27     12.09 o 
  -3   7   3     2604.72     3292.00     34.34 o 
  -2   7   3     6362.30     6864.97     79.60 o 
  -1   7   3    11119.47    12090.50     82.91 o 
   0   7   3     1535.04     1560.50     24.92 o 
   1   7   3      166.99      182.86      3.25 o 
   2   7   3      142.87      154.90      3.21 o 
   3   7   3      200.01      174.08      5.34 o 
   4   7   3       84.30       81.22      3.39 o 
   5   7   3      316.04      339.85      7.37 o 
   6   7   3      864.63      917.04     10.45 o 
   7   7   3      488.51      540.59      7.41 o 
   8   7   3      143.36      156.40      3.89 o 
   9   7   3      360.36      411.14      9.06 o 
  10   7   3       98.71      106.39      3.64 o 
  11   7   3       62.85       76.65      2.45 o 
 -12   8   3      244.14      272.57      4.91 o 
 -11   8   3       25.31       27.08      1.90 o 
 -10   8   3       42.78       52.17      2.32 o 
  -9   8   3      992.15     1106.49     11.53 o 
  -8   8   3      995.35     1115.97     11.06 o 
  -7   8   3      715.16      715.78     12.52 o 
  -6   8   3      455.12      518.34     14.97 o 
  -5   8   3       72.74       73.00      5.06 o 
  -4   8   3      293.24      310.89      9.69 o 
  -3   8   3     2777.25     3323.20     32.97 o 
  -2   8   3     1333.85     1499.30     24.10 o 
  -1   8   3     9030.46    10417.37     96.53 o 
   0   8   3     8755.84     9969.93    134.54 o 
   1   8   3     1589.07     1836.90     16.91 o 
   2   8   3      622.06      664.09      7.06 o 
   3   8   3       59.74       69.58      2.69 o 
   4   8   3      203.31      223.46      5.79 o 
   5   8   3      341.51      417.70      6.15 o 
   6   8   3      440.91      468.30      6.47 o 
   7   8   3      814.23      949.22     10.43 o 
   8   8   3     1600.02     1878.48     19.63 o 
   9   8   3      627.79      767.43     11.34 o 
  10   8   3      414.30      465.18      7.58 o 
  11   8   3       78.05       81.42      2.48 o 
 -12   9   3      706.17      769.62     10.77 o 
 -11   9   3      158.96      192.40      4.44 o 
 -10   9   3     1572.23     1825.70     18.15 o 
  -9   9   3    12234.04    13700.61    123.95 o 
  -8   9   3      724.37      825.57     10.28 o 
  -7   9   3      358.51      380.67      5.74 o 
  -6   9   3      209.36      225.69      5.13 o 
  -5   9   3     1837.50     1974.46     31.34 o 
  -4   9   3     1425.70     1707.51     22.43 o 
  -3   9   3      618.17      754.13     11.11 o 
  -2   9   3     5853.40     7283.19     51.10 o 
  -1   9   3     5032.13     5840.51     42.79 o 
   0   9   3      121.64      153.61      4.80 o 
   1   9   3      498.73      551.66      9.14 o 
   2   9   3      250.68      269.49      4.70 o 
   3   9   3       77.83       73.36      3.17 o 
   4   9   3       53.52       63.72      3.43 o 
   5   9   3      788.54      886.04     14.91 o 
   6   9   3        4.41       17.09      5.18 o 
   7   9   3      785.09      884.68      9.68 o 
   8   9   3      652.48      719.82      8.91 o 
   9   9   3      252.62      273.41      5.58 o 
  10   9   3      101.23      119.65      4.14 o 
  11   9   3       66.89       67.22      2.38 o 
 -12  10   3       12.69       14.74      1.48 o 
 -11  10   3      335.49      381.21      6.13 o 
 -10  10   3      164.92      201.91      5.04 o 
  -9  10   3      538.33      620.77      8.94 o 
  -8  10   3     1601.31     1748.49     17.36 o 
  -7  10   3      155.58      162.56      4.05 o 
  -6  10   3      436.43      525.13      7.63 o 
  -5  10   3      673.33      688.52     18.39 o 
  -4  10   3      296.39      331.37      8.84 o 
  -3  10   3      728.34      782.55     13.67 o 
  -2  10   3     4656.10     5359.47     44.13 o 
  -1  10   3     1223.62     1473.36     15.45 o 
   0  10   3      756.23      926.64     12.38 o 
   1  10   3      833.72      918.97     12.37 o 
   2  10   3      275.67      305.11      6.49 o 
   3  10   3      240.75      273.63      7.07 o 
   4  10   3      111.04      120.13      3.26 o 
   5  10   3      155.83      175.12      3.51 o 
   6  10   3      503.70      556.69      6.59 o 
   7  10   3      517.08      633.90      7.95 o 
   8  10   3      487.53      604.96      7.54 o 
   9  10   3      569.89      663.48     11.09 o 
  10  10   3       48.50       55.47      2.44 o 
  11  10   3      156.05      168.05      6.24 o 
 -12  11   3      319.98      361.55     19.53 o 
 -11  11   3      202.68      225.77      4.00 o 
 -10  11   3      613.55      750.58     10.01 o 
  -9  11   3     1374.69     1657.20     17.52 o 
  -8  11   3      299.10      347.15      7.07 o 
  -7  11   3     1101.36     1205.76     14.89 o 
  -6  11   3      233.87      249.35      4.83 o 
  -5  11   3      618.57      670.93     12.12 o 
  -4  11   3       20.35       21.53      2.53 o 
  -3  11   3     1084.90     1209.96     33.10 o 
  -2  11   3      721.46      790.16     13.67 o 
  -1  11   3     2025.62     2284.22     21.67 o 
   0  11   3      172.75      181.04      5.19 o 
   1  11   3     1170.88     1367.20     16.62 o 
   2  11   3      142.23      152.15      5.36 o 
   3  11   3      527.38      579.04     11.02 o 
   4  11   3      236.24      298.27      6.37 o 
   5  11   3       51.95       65.57      2.55 o 
   6  11   3        3.85        4.03      0.93 o 
   7  11   3      733.14      839.52      9.35 o 
   8  11   3       32.26       37.49      2.11 o 
   9  11   3      232.17      265.20      5.31 o 
  10  11   3      239.97      299.83      6.66 o 
 -11  12   3       50.00       49.60      2.50 o 
 -10  12   3      112.70      128.29      3.41 o 
  -9  12   3      561.82      700.12      9.32 o 
  -8  12   3      317.92      339.68      7.00 o 
  -7  12   3      614.88      712.08     10.50 o 
  -6  12   3      198.22      228.14      4.42 o 
  -5  12   3      253.46      282.14      6.40 o 
  -4  12   3      215.05      263.30      7.58 o 
  -3  12   3      704.60      769.37     17.42 o 
  -2  12   3      346.97      436.04     12.41 o 
  -1  12   3       59.31       66.55      3.47 o 
   0  12   3      325.24      379.02      7.45 o 
   1  12   3       75.52       80.65      3.59 o 
   2  12   3      353.23      390.53      9.94 o 
   3  12   3      142.66      163.35      3.47 o 
   4  12   3      206.03      221.45      3.49 o 
   5  12   3      363.02      399.68      5.27 o 
   6  12   3      587.95      658.66      7.75 o 
   7  12   3      175.26      197.46      4.25 o 
   8  12   3      330.93      397.81      6.02 o 
   9  12   3      173.68      206.45      4.74 o 
  10  12   3      409.16      503.17      7.59 o 
 -11  13   3       94.13       99.68      3.34 o 
 -10  13   3      181.02      195.03      3.95 o 
  -9  13   3      283.82      326.14      6.35 o 
  -8  13   3      445.55      508.26      7.95 o 
  -7  13   3      191.88      234.50      4.93 o 
  -6  13   3       70.52       72.47      2.52 o 
  -5  13   3      437.58      482.62      6.07 o 
  -4  13   3     1215.32     1442.84     20.70 o 
  -3  13   3      479.98      605.61     12.76 o 
  -2  13   3      559.42      574.68     13.21 o 
  -1  13   3       57.72       48.66      3.27 o 
   0  13   3       72.88       67.54      3.80 o 
   1  13   3      251.22      287.45      8.74 o 
   2  13   3      119.72      130.39      3.42 o 
   3  13   3       29.83       31.46      1.48 o 
   4  13   3      153.99      164.31      3.18 o 
   5  13   3      172.36      193.55      3.99 o 
   6  13   3       53.02       63.50      2.47 o 
   7  13   3      947.52     1079.46     11.41 o 
   8  13   3      107.59      137.71      3.65 o 
   9  13   3      125.95      145.95      3.90 o 
  10  13   3      224.66      266.85     10.15 o 
 -11  14   3       14.63       19.37      2.29 o 
 -10  14   3        4.19        4.99      0.94 o 
  -9  14   3      136.62      172.94      4.06 o 
  -8  14   3       85.40       85.00      3.15 o 
  -7  14   3       25.86       23.88      1.79 o 
  -6  14   3      245.73      284.48      5.15 o 
  -5  14   3      202.66      221.94      4.18 o 
  -4  14   3     2711.45     3011.55     40.14 o 
  -3  14   3      668.42      758.94      9.88 o 
  -2  14   3       19.84       26.10      2.29 o 
  -1  14   3       62.07       81.63      1.90 o 
   0  14   3       11.72       15.37      0.94 o 
   1  14   3     1659.06     1821.79     26.57 o 
   2  14   3      703.14      753.05     13.41 o 
   3  14   3      605.22      671.15      9.91 o 
   4  14   3      639.28      714.04      8.34 o 
   5  14   3      951.91     1103.16     12.58 o 
   6  14   3      204.91      234.62      4.93 o 
   7  14   3      129.99      148.03      4.03 o 
   8  14   3      451.03      558.14      7.39 o 
   9  14   3       64.14       57.44      2.49 o 
 -10  15   3       21.19       23.33      1.54 o 
  -9  15   3       67.30       73.18      2.79 o 
  -8  15   3      426.95      521.23      8.47 o 
  -7  15   3     1957.72     2124.72     19.11 o 
  -6  15   3      827.45      982.02     12.84 o 
  -5  15   3      783.85      820.11     10.03 o 
  -4  15   3      939.73     1098.14     16.71 o 
  -3  15   3     1331.94     1464.12     20.77 o 
  -2  15   3      321.63      327.39      4.95 o 
  -1  15   3     1127.87     1222.86     13.40 o 
   0  15   3      482.40      525.96      5.63 o 
   1  15   3      145.44      161.83      3.17 o 
   2  15   3      507.12      583.22      8.32 o 
   3  15   3       44.40       44.14      2.02 o 
   4  15   3     1404.87     1601.19     17.64 o 
   5  15   3     1032.20     1225.61     14.67 o 
   6  15   3      160.01      200.19      4.80 o 
   7  15   3      266.14      295.61      5.52 o 
   8  15   3      423.69      496.63      7.02 o 
   9  15   3       82.31       92.99      4.05 o 
 -10  16   3      220.75      260.93      5.94 o 
  -9  16   3       20.58       22.78      1.56 o 
  -8  16   3      142.23      148.49      4.17 o 
  -7  16   3      105.27       95.87      3.34 o 
  -6  16   3     1017.51     1008.27     19.90 o 
  -5  16   3     2348.31     2367.55     29.78 o 
  -4  16   3      127.19      142.79      3.71 o 
  -3  16   3     2153.85     2269.53     32.18 o 
  -2  16   3      373.02      373.71      6.50 o 
  -1  16   3      243.82      289.39      4.41 o 
   0  16   3      203.87      222.87      4.17 o 
   1  16   3     6183.92     7060.19     80.70 o 
   2  16   3     2343.30     2648.77     37.45 o 
   3  16   3      300.58      351.70      6.01 o 
   4  16   3      884.46     1044.51     25.20 o 
   5  16   3      434.16      521.85      8.01 o 
   6  16   3       18.98       21.76      1.91 o 
   7  16   3      194.32      234.45      4.98 o 
   8  16   3       71.29       81.01      2.44 o 
 -10  17   3        3.17        5.86      1.76 o 
  -9  17   3       76.73       93.17      3.21 o 
  -8  17   3      587.73      680.33     12.04 o 
  -7  17   3       11.03        8.83      1.30 o 
  -6  17   3      307.23      338.56      6.02 o 
  -5  17   3     3358.02     3400.76     43.78 o 
  -4  17   3       87.44       97.42      3.78 o 
  -3  17   3     1093.27     1168.31     17.39 o 
  -2  17   3      345.80      409.67      6.85 o 
  -1  17   3      684.86      794.17     10.60 o 
   0  17   3       74.44       83.17      3.05 o 
   1  17   3     3085.77     3572.25     28.15 o 
   2  17   3      908.30     1033.79     15.26 o 
   3  17   3     1017.00     1196.95     16.62 o 
   4  17   3      254.04      308.24      6.84 o 
   5  17   3      668.54      813.80     13.94 o 
   6  17   3       15.32       19.86      1.91 o 
   7  17   3       46.15       48.59      2.42 o 
   8  17   3      109.33      109.95      3.21 o 
  -9  18   3      296.10      342.66      6.86 o 
  -8  18   3        0.62        3.79      1.07 o 
  -7  18   3      176.79      176.21      5.48 o 
  -6  18   3     1150.15     1142.07     25.66 o 
  -5  18   3     1151.05     1237.26     16.20 o 
  -4  18   3      293.16      304.81      6.92 o 
  -3  18   3     1137.32     1196.91     22.72 o 
  -2  18   3     1195.69     1322.55     21.91 o 
  -1  18   3      776.22      895.28     16.44 o 
   0  18   3     1614.83     1861.20     23.67 o 
   1  18   3      355.27      391.29      8.19 o 
   2  18   3      554.77      649.92     11.29 o 
   3  18   3      597.94      701.16     11.44 o 
   4  18   3      227.28      279.65      6.39 o 
   5  18   3      237.62      284.14      7.55 o 
   6  18   3      242.04      268.98      6.74 o 
   7  18   3      145.83      169.21      4.56 o 
  -8  19   3      135.06      152.70      4.74 o 
  -7  19   3      100.99      122.10      4.92 o 
  -6  19   3       47.82       53.79      2.84 o 
  -5  19   3      529.01      515.54      9.53 o 
  -4  19   3      188.55      193.88      6.83 o 
  -3  19   3       24.09       24.24      2.72 o 
  -2  19   3      462.41      551.15     14.39 o 
  -1  19   3      101.20       92.93      3.41 o 
   0  19   3      136.30      146.13      3.98 o 
   1  19   3      207.52      243.56      5.22 o 
   2  19   3      110.59      123.19      3.50 o 
   3  19   3      452.09      529.89     11.97 o 
   4  19   3       49.83       58.38      3.55 o 
   5  19   3     1146.05     1357.62     21.02 o 
   6  19   3      285.90      341.61      7.11 o 
   7  19   3      315.49      351.55      8.96 o 
  -8  20   3       88.22       86.98      3.95 o 
  -7  20   3       80.94       94.19      3.85 o 
  -6  20   3      100.19      111.81      4.13 o 
  -5  20   3      190.81      188.05      5.87 o 
  -4  20   3      316.95      379.62     10.85 o 
  -3  20   3       41.68       49.79      3.57 o 
  -2  20   3      851.29      865.50     14.76 o 
  -1  20   3      584.16      642.66     11.09 o 
   0  20   3       14.24       17.31      2.27 o 
   1  20   3      369.71      413.26      7.20 o 
   2  20   3      152.67      169.85      4.68 o 
   3  20   3      153.30      190.00      5.27 o 
   4  20   3      499.19      600.88     10.70 o 
   5  20   3       70.94       88.16      3.62 o 
   6  20   3      227.39      241.89      9.07 o 
  -7  21   3       39.68       43.55      3.01 o 
  -6  21   3       55.82       58.55      3.25 o 
  -5  21   3       12.02        8.83      2.19 o 
  -4  21   3       78.53       90.16      4.01 o 
  -3  21   3        0.60        0.60      3.08 o 
  -2  21   3       95.09      100.80      5.51 o 
  -1  21   3      217.89      249.28      7.26 o 
   0  21   3       52.64       60.35      3.25 o 
   1  21   3       56.42       65.93      2.97 o 
   2  21   3       50.38       56.08      3.17 o 
   3  21   3       30.61       27.64      2.73 o 
   4  21   3       97.96      115.58      4.79 o 
   5  21   3      218.92      258.33      6.42 o 
   6  21   3      266.74      286.84      7.36 o 
  -6  22   3       39.71       50.49      4.57 o 
  -5  22   3      126.77      138.14      6.08 o 
  -4  22   3        6.16        5.78      2.42 o 
  -3  22   3        5.66        8.33      2.87 o 
  -2  22   3       24.44       36.30      4.40 o 
  -1  22   3      117.22      110.12      4.52 o 
   0  22   3      512.71      545.62     10.45 o 
   1  22   3      334.35      368.91      8.02 o 
   2  22   3      104.29      116.37      4.86 o 
   3  22   3       98.45      101.02      4.45 o 
   4  22   3       49.91       62.21      4.05 o 
   5  22   3        8.05       11.86      1.78 o 
  -5  23   3       86.37       88.84      5.76 o 
  -4  23   3        4.77        4.88      1.62 o 
  -3  23   3       36.83       44.16      3.81 o 
  -2  23   3      199.08      292.22     10.51 o 
  -1  23   3      121.95      125.35      6.68 o 
   0  23   3      293.64      304.86     11.68 o 
   1  23   3      178.59      198.37      7.94 o 
   2  23   3       48.79       55.55      4.31 o 
   3  23   3       15.93       19.83      2.33 o 
   4  23   3       20.40       31.65      2.46 o 
  -3  24   3       58.18       55.40      3.52 o 
  -2  24   3      999.79     1130.17     31.70 o 
  -1  24   3      387.46      463.86     17.03 o 
   1  24   3       83.48       87.26      5.80 o 
   2  24   3       14.26       12.54      2.42 o 
  -1 -23   4      151.32      143.25      7.85 o 
   2 -23   4       83.89       75.30      5.82 o 
  -6 -22   4       80.79       64.02      4.40 o 
  -5 -22   4      129.68      117.16      6.66 o 
  -4 -22   4       26.40       23.46      3.13 o 
   0 -22   4       48.89       52.30      5.21 o 
   1 -22   4      204.22      180.17      8.89 o 
   3 -22   4       23.39       15.72      3.01 o 
   4 -22   4       56.35       53.56      4.41 o 
  -7 -21   4      106.84      103.99      6.02 o 
  -6 -21   4       15.38       10.01      1.71 o 
  -4 -21   4      107.43       86.76      6.88 o 
  -3 -21   4        5.88        3.51      1.78 o 
   1 -21   4      166.12      167.32      9.78 o 
   2 -21   4       91.87       83.79      6.32 o 
   3 -21   4       10.88       10.14      3.43 o 
   4 -21   4      203.63      167.25      6.53 o 
   5 -21   4       33.74       28.51      3.42 o 
  -8 -20   4      178.34      155.89      7.30 o 
  -7 -20   4       70.84       58.46      3.49 o 
  -6 -20   4       18.40       15.63      2.47 o 
   1 -20   4       42.31       33.59      4.67 o 
   2 -20   4       95.60       85.85      7.17 o 
   3 -20   4        1.98        7.78      2.51 o 
   4 -20   4      162.42      141.34      9.58 o 
   5 -20   4       26.76       25.36      3.18 o 
   6 -20   4       68.83       56.80      2.58 o 
  -8 -19   4       23.80       19.16      1.63 o 
  -7 -19   4       48.36       47.75      3.25 o 
  -6 -19   4      249.21      184.00      9.91 o 
  -5 -19   4      218.28      212.57     10.77 o 
  -3 -19   4      991.29      810.11     28.65 o 
  -2 -19   4      119.48       85.30      8.69 o 
  -1 -19   4       82.68       82.98      8.65 o 
   0 -19   4      200.29      199.09     13.10 o 
   1 -19   4      545.30      504.08     21.09 o 
   2 -19   4       81.68       52.53      6.22 o 
   3 -19   4     2034.25     1880.52     42.99 o 
   4 -19   4       75.88       75.69      5.04 o 
   5 -19   4      976.09      849.30     13.95 o 
   6 -19   4        9.71        4.22      3.87 o 
   7 -19   4      266.40      193.14      8.20 o 
  -9 -18   4      151.72      136.45      3.13 o 
  -8 -18   4       63.30       61.97      3.33 o 
  -7 -18   4       35.35       35.76      6.51 o 
  -6 -18   4       13.24       13.33      3.22 o 
  -5 -18   4      218.13      188.90     10.96 o 
  -4 -18   4      448.48      350.40     13.67 o 
  -3 -18   4      144.96      143.52      6.45 o 
  -2 -18   4      114.93       99.73      9.66 o 
  -1 -18   4       98.08      100.14      9.67 o 
   0 -18   4       45.83       30.20      5.73 o 
   1 -18   4      789.06      719.55     26.52 o 
   2 -18   4      346.92      271.55      9.73 o 
   3 -18   4     1663.97     1513.59     38.60 o 
   4 -18   4       91.85       76.48      5.56 o 
   5 -18   4     2617.24     2345.48     29.75 o 
   6 -18   4      487.84      425.72      7.94 o 
   7 -18   4       70.83       64.09      3.08 o 
 -10 -17   4       32.54       32.64      2.98 o 
  -9 -17   4      138.46      119.69      4.41 o 
  -8 -17   4       46.07       38.08      3.74 o 
  -7 -17   4      313.09      294.45     13.99 o 
  -6 -17   4      473.71      411.24     17.02 o 
  -5 -17   4     1499.44     1207.73     24.63 o 
  -4 -17   4      850.06      727.20     85.56 o 
  -3 -17   4     1278.37      906.34     31.46 o 
  -2 -17   4      386.77      318.55     17.54 o 
  -1 -17   4      513.46      418.39     20.17 o 
   0 -17   4       17.19        9.14      3.85 o 
   1 -17   4      303.81      253.69     15.00 o 
   2 -17   4     1431.41     1240.11     20.11 o 
   3 -17   4    10508.86     9450.80    112.62 o 
   4 -17   4        7.05        8.74      2.58 o 
   5 -17   4     2877.69     2523.05     31.60 o 
   6 -17   4      352.05      318.87      7.45 o 
   7 -17   4      807.84      667.90     14.00 o 
   8 -17   4        4.75        2.44      1.24 o 
 -10 -16   4       37.05       29.25      2.22 o 
  -9 -16   4      196.47      168.96      4.52 o 
  -8 -16   4      150.14      119.33      4.66 o 
  -7 -16   4      233.79      180.81     11.52 o 
  -6 -16   4      156.70      130.40      6.49 o 
  -5 -16   4      824.42      611.10     30.39 o 
  -4 -16   4      884.77      751.32     17.60 o 
  -3 -16   4       34.57       28.26      3.40 o 
  -2 -16   4      208.17      167.95     10.21 o 
  -1 -16   4      264.93      180.22     15.99 o 
   0 -16   4      186.50      161.83      8.44 o 
   1 -16   4       99.84       90.43      5.86 o 
   2 -16   4      531.66      454.28     16.38 o 
   3 -16   4      335.08      279.70      9.27 o 
   4 -16   4       63.40       58.27      4.36 o 
   5 -16   4      526.71      489.83     11.65 o 
   6 -16   4      846.98      701.08     14.04 o 
   7 -16   4       28.69       22.61      1.90 o 
   8 -16   4       62.57       56.02      2.55 o 
 -10 -15   4       13.14       11.81      1.15 o 
  -9 -15   4        9.78       11.63      1.66 o 
  -8 -15   4      126.58      105.49      4.76 o 
  -7 -15   4      206.48      182.61      5.40 o 
  -6 -15   4      348.44      307.72      9.97 o 
  -5 -15   4      702.57      579.37     32.93 o 
  -4 -15   4      139.42      123.34      8.27 o 
  -3 -15   4      158.64      141.08      7.60 o 
  -2 -15   4     1704.43     1575.73     41.82 o 
  -1 -15   4       91.94       77.65      7.04 o 
   0 -15   4       31.77       23.86      2.53 o 
   1 -15   4      242.70      227.73     10.18 o 
   2 -15   4       44.70       39.36      6.27 o 
   3 -15   4     2563.90     2236.45     26.49 o 
   4 -15   4      239.23      187.69      6.31 o 
   5 -15   4     4034.56     3537.33     30.42 o 
   6 -15   4       42.62       29.01      2.67 o 
   7 -15   4       84.11       66.56      2.84 o 
   8 -15   4        9.25        6.45      1.59 o 
   9 -15   4      124.74       99.25      5.39 o 
 -11 -14   4        4.73        2.94      0.66 o 
 -10 -14   4       37.12       32.60      2.01 o 
  -9 -14   4       95.27       88.25      4.01 o 
  -8 -14   4      883.65      759.28     19.44 o 
  -7 -14   4        3.33        3.74      1.03 o 
  -6 -14   4      235.47      181.71      5.38 o 
  -5 -14   4      496.49      390.69     11.21 o 
  -4 -14   4      781.14      698.18     14.37 o 
  -3 -14   4      397.37      385.81     12.75 o 
  -2 -14   4      247.98      186.06      8.05 o 
  -1 -14   4      349.82      309.59     10.51 o 
   0 -14   4       56.20       43.16      3.51 o 
   1 -14   4      443.12      385.61      9.94 o 
   2 -14   4      265.17      223.23      9.52 o 
   3 -14   4     1476.85     1275.18     23.59 o 
   4 -14   4      150.10      124.49      5.15 o 
   5 -14   4      689.69      601.02      8.98 o 
   6 -14   4      301.82      286.82      6.40 o 
   7 -14   4       26.64       18.98      2.10 o 
   8 -14   4       28.43       21.57      1.59 o 
   9 -14   4      434.10      324.62      7.42 o 
 -11 -13   4      135.76      108.45      2.71 o 
 -10 -13   4       57.74       58.24      3.13 o 
  -9 -13   4      300.40      263.16      7.29 o 
  -8 -13   4      511.59      417.95      7.59 o 
  -7 -13   4      199.75      181.44      5.00 o 
  -6 -13   4      282.34      234.19      7.86 o 
  -5 -13   4      152.56      142.26      7.16 o 
  -4 -13   4      206.88      174.87      6.19 o 
  -3 -13   4      244.62      222.22      8.42 o 
  -2 -13   4      472.71      399.96     14.29 o 
  -1 -13   4      256.14      249.89      6.79 o 
   0 -13   4      210.37      189.00     10.45 o 
   1 -13   4       85.97       86.95      4.66 o 
   2 -13   4     1146.29     1055.54     15.33 o 
   3 -13   4      333.55      281.84      9.01 o 
   4 -13   4      699.40      619.44     12.05 o 
   5 -13   4      309.12      241.52      5.99 o 
   6 -13   4      495.92      420.63      7.45 o 
   7 -13   4      112.82       86.96      3.91 o 
   8 -13   4       10.98       10.43      1.44 o 
   9 -13   4      157.43      130.92      3.37 o 
 -11 -12   4      135.98      107.30      2.95 o 
 -10 -12   4       50.44       52.90      3.23 o 
  -9 -12   4      566.18      472.36     12.31 o 
  -8 -12   4      347.76      289.26      6.38 o 
  -7 -12   4      181.78      151.75      4.77 o 
  -6 -12   4      712.80      607.80     11.25 o 
  -5 -12   4       59.67       42.78      2.75 o 
  -4 -12   4      243.58      203.50      6.05 o 
  -3 -12   4      301.17      256.72      7.32 o 
  -2 -12   4      626.91      572.31     11.90 o 
  -1 -12   4     1166.45     1079.51     16.08 o 
   0 -12   4      419.00      376.12      8.96 o 
   1 -12   4      130.84      130.23      5.22 o 
   2 -12   4     1106.54      963.67     14.20 o 
   3 -12   4     2488.88     2089.85     24.95 o 
   4 -12   4      419.87      360.24      7.79 o 
   5 -12   4      563.23      468.67     11.43 o 
   6 -12   4      155.52      130.63      4.18 o 
   7 -12   4       66.14       64.79      3.26 o 
   8 -12   4      143.68      124.17      4.89 o 
   9 -12   4      269.71      240.60      4.74 o 
  10 -12   4       45.95       39.16      2.29 o 
 -12 -11   4       63.19       54.84      1.81 o 
 -11 -11   4       49.55       39.53      2.04 o 
 -10 -11   4      644.25      614.92     11.50 o 
  -9 -11   4     2605.22     2301.21     23.56 o 
  -8 -11   4      343.43      291.14      6.49 o 
  -7 -11   4     1488.26     1349.50     18.58 o 
  -6 -11   4      726.34      632.82     13.52 o 
  -5 -11   4      162.58      132.77      4.71 o 
  -4 -11   4      144.05      125.17      4.74 o 
  -3 -11   4      179.54      168.67      5.77 o 
  -2 -11   4     1257.90     1092.85     17.63 o 
  -1 -11   4     1346.30     1267.49     17.26 o 
   0 -11   4      890.73      834.05     13.74 o 
   1 -11   4      289.89      275.32      7.02 o 
   2 -11   4      115.96      110.39      4.32 o 
   3 -11   4     1757.91     1548.91     19.20 o 
   4 -11   4       28.10       29.02      2.25 o 
   5 -11   4     1111.60     1011.79     13.98 o 
   6 -11   4      116.14       95.54      3.65 o 
   7 -11   4       15.42       13.76      1.72 o 
   8 -11   4      667.66      586.03     10.06 o 
   9 -11   4       34.35       28.82      1.89 o 
  10 -11   4      135.41      110.00      5.64 o 
 -12 -10   4       78.99       64.46      2.17 o 
 -11 -10   4     1086.62      974.16     10.96 o 
 -10 -10   4      690.51      641.10     10.31 o 
  -9 -10   4     1238.49     1119.34     13.68 o 
  -8 -10   4       23.33       20.67      1.75 o 
  -7 -10   4     1214.97     1069.50     18.11 o 
  -6 -10   4     1272.55     1108.01     15.81 o 
  -5 -10   4      204.59      165.62      7.79 o 
  -4 -10   4      461.97      431.74      8.56 o 
  -3 -10   4       32.52       24.49      2.23 o 
  -2 -10   4      359.15      326.96      8.26 o 
  -1 -10   4     6470.27     6150.78     54.44 o 
   0 -10   4     7482.05     7144.16     70.92 o 
   1 -10   4       44.83       38.46      3.48 o 
   2 -10   4      560.02      464.33      8.77 o 
   3 -10   4     1022.66      944.23     15.30 o 
   4 -10   4      516.57      425.06      7.56 o 
   5 -10   4      617.78      551.15      9.54 o 
   6 -10   4      358.85      312.85      6.56 o 
   7 -10   4      800.21      734.72     10.51 o 
   8 -10   4      662.90      589.68     11.69 o 
   9 -10   4       81.92       74.85      3.04 o 
  10 -10   4       22.93       19.52      1.44 o 
 -12  -9   4       47.55       38.52      2.16 o 
 -11  -9   4       42.63       42.23      2.26 o 
 -10  -9   4     1777.41     1640.49     19.04 o 
  -9  -9   4     1900.58     1756.26     17.13 o 
  -8  -9   4     1747.52     1590.94     15.90 o 
  -7  -9   4     2468.23     2193.64     24.49 o 
  -6  -9   4       45.95       37.08      2.41 o 
  -5  -9   4      237.84      222.21      6.99 o 
  -4  -9   4       38.82       36.80      3.38 o 
  -3  -9   4     1034.67      948.58     13.55 o 
  -2  -9   4     3452.16     3328.50     33.54 o 
  -1  -9   4     2523.86     2535.87     23.56 o 
   0  -9   4     3333.75     3240.67     33.22 o 
   1  -9   4      559.17      529.05      8.69 o 
   2  -9   4       42.01       44.68      2.38 o 
   3  -9   4      174.83      157.73      4.96 o 
   4  -9   4      209.28      179.71      4.73 o 
   5  -9   4      172.55      148.19      4.18 o 
   6  -9   4      182.84      171.50      4.79 o 
   7  -9   4       23.93       20.40      1.94 o 
   8  -9   4       49.51       45.19      2.81 o 
   9  -9   4     1193.92     1038.38     12.96 o 
  10  -9   4       50.96       44.53      2.22 o 
 -12  -8   4      206.95      178.72      3.34 o 
 -11  -8   4      264.18      237.93      5.29 o 
 -10  -8   4     1971.89     1898.83     19.39 o 
  -9  -8   4     2437.57     2127.39     20.02 o 
  -8  -8   4       31.94       27.80      1.63 o 
  -7  -8   4      173.63      144.06      3.60 o 
  -6  -8   4       24.13       24.04      2.52 o 
  -5  -8   4      982.65      915.13     19.85 o 
  -4  -8   4       11.26       15.16      2.41 o 
  -3  -8   4      173.04      146.62      4.73 o 
  -2  -8   4      777.01      788.30     11.26 o 
  -1  -8   4     1813.40     1999.16     21.73 o 
   0  -8   4      918.45      908.18     16.85 o 
   1  -8   4     2599.74     2575.76     35.51 o 
   2  -8   4      159.70      142.84      4.01 o 
   3  -8   4     1019.60      896.90     12.64 o 
   4  -8   4      479.18      391.85      7.65 o 
   5  -8   4       77.20       74.30      2.74 o 
   6  -8   4      402.70      353.26      5.74 o 
   7  -8   4      719.34      680.84     10.83 o 
   8  -8   4      101.35       87.04      3.20 o 
   9  -8   4      353.98      336.98      6.87 o 
  10  -8   4      438.97      388.72      7.11 o 
  11  -8   4       38.32       35.03      3.00 o 
 -12  -7   4      449.11      382.05      7.12 o 
 -11  -7   4      610.54      586.14      8.84 o 
 -10  -7   4     2505.69     2428.95     21.61 o 
  -9  -7   4     2315.56     2108.94     19.63 o 
  -8  -7   4     2125.38     1899.55     24.24 o 
  -7  -7   4      457.68      405.13      7.49 o 
  -6  -7   4      699.32      644.01     10.97 o 
  -5  -7   4      219.62      226.51      6.70 o 
  -4  -7   4      226.56      207.52      7.46 o 
  -3  -7   4      365.55      304.90      7.47 o 
  -2  -7   4      780.08      596.24     11.31 o 
  -1  -7   4      561.97      560.27     10.30 o 
   0  -7   4     2957.29     2883.98     46.45 o 
   1  -7   4      508.95      555.67      8.15 o 
   2  -7   4       67.04       59.22      2.54 o 
   3  -7   4      227.06      188.21      5.16 o 
   4  -7   4      753.14      668.29     11.35 o 
   5  -7   4        5.10        6.32      1.39 o 
   6  -7   4       20.72       19.93      1.35 o 
   7  -7   4      270.87      263.64      6.45 o 
   8  -7   4     1174.22     1107.25     15.83 o 
   9  -7   4      242.85      221.55      6.43 o 
  10  -7   4      482.47      433.25      7.85 o 
  11  -7   4       10.88       10.03      1.34 o 
 -13  -6   4      129.61      135.84      5.06 o 
 -12  -6   4      618.28      561.73      8.74 o 
 -11  -6   4      800.43      761.47     10.45 o 
 -10  -6   4     1144.45     1038.89     12.49 o 
  -9  -6   4      603.18      578.60      9.59 o 
  -8  -6   4      119.27      112.70      3.86 o 
  -7  -6   4      741.58      661.38     11.45 o 
  -6  -6   4      410.77      366.03      7.14 o 
  -5  -6   4      205.47      207.70      6.47 o 
  -4  -6   4       59.45       68.29      2.71 o 
  -3  -6   4      189.99      171.03      4.84 o 
  -2  -6   4      582.25      522.88     10.50 o 
  -1  -6   4     2942.05     2760.39     26.57 o 
   0  -6   4     1015.46      929.91     13.86 o 
   1  -6   4      636.60      635.70     11.45 o 
   2  -6   4        2.83        5.66      1.30 o 
   3  -6   4      685.39      693.99     10.31 o 
   4  -6   4      200.45      163.54      4.61 o 
   5  -6   4      286.02      249.37      4.92 o 
   6  -6   4      474.01      472.50      6.94 o 
   7  -6   4       55.99       51.56      2.60 o 
   8  -6   4      749.83      694.30      9.83 o 
   9  -6   4      493.18      483.20      9.86 o 
  10  -6   4        7.29        7.46      1.51 o 
  11  -6   4      121.60      112.38      4.35 o 
 -13  -5   4      186.89      175.23      4.41 o 
 -12  -5   4       22.48       20.73      2.26 o 
 -11  -5   4      280.26      303.76      6.28 o 
 -10  -5   4      740.66      706.45      9.96 o 
  -9  -5   4       47.05       45.52      2.97 o 
  -8  -5   4      381.57      352.51      6.15 o 
  -7  -5   4      928.35      904.19     13.28 o 
  -6  -5   4      108.77       99.93      3.85 o 
  -5  -5   4      100.40       93.56      3.26 o 
  -4  -5   4     1529.25     1406.72     14.37 o 
  -3  -5   4     1301.43     1181.76     15.47 o 
  -2  -5   4      942.87      853.62     12.80 o 
  -1  -5   4      602.80      593.92      6.95 o 
   0  -5   4     1266.35     1174.19     21.36 o 
   1  -5   4      605.92      620.26      7.11 o 
   2  -5   4     5383.75     4969.34     47.26 o 
   3  -5   4       64.06       63.98      2.37 o 
   4  -5   4       53.55       45.10      1.92 o 
   5  -5   4      712.63      693.56     10.06 o 
   6  -5   4      326.90      328.09      5.21 o 
   7  -5   4      255.41      237.73      4.56 o 
   8  -5   4      312.69      294.89      5.80 o 
   9  -5   4      123.02      108.38      3.98 o 
  10  -5   4       95.33       92.12      3.69 o 
  11  -5   4       26.03       22.31      1.69 o 
 -13  -4   4      614.57      547.89      9.00 o 
 -12  -4   4        7.31        5.77      1.08 o 
 -11  -4   4      516.43      491.71      8.19 o 
 -10  -4   4       30.22       26.04      2.18 o 
  -9  -4   4      105.71      100.89      3.89 o 
  -8  -4   4      863.66      811.88      9.50 o 
  -7  -4   4      345.95      339.00      9.99 o 
  -6  -4   4      294.91      288.73      5.82 o 
  -5  -4   4      395.73      362.77      5.86 o 
  -4  -4   4      312.18      303.86      5.54 o 
  -3  -4   4      484.23      454.89      9.51 o 
  -2  -4   4      519.03      483.28      6.52 o 
  -1  -4   4     3380.56     3143.73     23.56 o 
   0  -4   4     1348.91     1168.87     14.13 o 
   1  -4   4      547.01      559.50      7.76 o 
   2  -4   4       46.60       54.84      1.90 o 
   3  -4   4     1287.76     1321.66     11.47 o 
   4  -4   4      437.44      479.23      6.73 o 
   5  -4   4     1179.62     1120.79     17.87 o 
   6  -4   4     1020.66      941.87     12.42 o 
   7  -4   4      241.48      234.52      4.00 o 
   8  -4   4       67.37       68.88      2.94 o 
   9  -4   4      625.75      619.19      8.92 o 
  10  -4   4       20.21       20.02      1.67 o 
  11  -4   4       44.04       43.41      2.36 o 
 -13  -3   4       84.43       76.69      3.14 o 
 -12  -3   4       38.13       38.84      2.06 o 
 -11  -3   4      146.96      135.05      4.15 o 
 -10  -3   4        9.52        7.50      1.39 o 
  -9  -3   4      215.45      213.35      4.14 o 
  -8  -3   4     1693.18     1639.62     13.29 o 
  -7  -3   4      101.37      104.52      5.70 o 
  -6  -3   4       51.57       51.33      2.39 o 
  -5  -3   4      667.51      672.70      8.23 o 
  -4  -3   4     1649.45     1526.67     15.10 o 
  -3  -3   4     1316.58     1238.57     15.10 o 
  -2  -3   4     3087.35     2832.61     20.22 o 
  -1  -3   4      590.61      573.87      6.64 o 
   0  -3   4     3238.59     3050.04     35.14 o 
   1  -3   4      861.65      857.78     10.84 o 
   2  -3   4     1269.08     1305.13     26.76 o 
   3  -3   4     1226.28     1119.22     11.05 o 
   4  -3   4     6050.44     5978.94     55.54 o 
   5  -3   4      117.71      132.45      3.82 o 
   6  -3   4      714.19      759.44      8.93 o 
   7  -3   4      153.46      139.26      3.16 o 
   8  -3   4      367.08      366.20      6.54 o 
   9  -3   4       64.92       57.96      2.51 o 
  10  -3   4      424.31      442.73     10.39 o 
  11  -3   4       69.16       64.56      3.31 o 
 -13  -2   4       97.73       95.33      3.59 o 
 -12  -2   4      202.70      208.96      4.12 o 
 -11  -2   4       77.23       76.79      2.99 o 
 -10  -2   4      417.69      440.66      7.97 o 
  -9  -2   4      636.47      575.00      6.87 o 
  -8  -2   4      971.31      968.00     10.33 o 
  -7  -2   4       76.77       66.50      3.87 o 
  -6  -2   4     1105.84     1134.56     16.69 o 
  -5  -2   4      298.62      309.76      6.69 o 
  -4  -2   4       99.91       98.53      2.23 o 
  -3  -2   4        4.58        5.21      0.79 o 
  -2  -2   4      340.98      335.77      4.32 o 
  -1  -2   4     3810.22     3525.98     25.76 o 
   0  -2   4     5422.83     4989.83     59.89 o 
   1  -2   4      345.50      313.56      5.40 o 
   2  -2   4     3785.31     3970.63     29.46 o 
   3  -2   4      387.50      377.20     11.76 o 
   4  -2   4    11272.48    11917.49     79.21 o 
   5  -2   4      791.80      785.84     10.49 o 
   6  -2   4      687.37      704.73      7.05 o 
   7  -2   4       62.66       48.16      1.96 o 
   8  -2   4      194.52      192.86      4.71 o 
   9  -2   4      146.73      142.86      3.63 o 
  10  -2   4       53.87       61.48      2.75 o 
  11  -2   4       11.94       11.57      1.20 o 
 -13  -1   4       13.85       12.50      1.54 o 
 -12  -1   4      570.13      538.99      7.66 o 
 -11  -1   4      225.52      231.77      5.05 o 
 -10  -1   4      492.21      511.46     11.28 o 
  -9  -1   4      441.98      434.98      6.05 o 
  -8  -1   4      205.17      201.42      3.56 o 
  -7  -1   4        4.15        0.59      1.05 o 
  -6  -1   4       85.18       88.41      4.12 o 
  -5  -1   4       67.86       58.25      2.70 o 
  -4  -1   4     9091.28     9016.55     68.36 o 
  -3  -1   4     2976.93     2924.95     26.59 o 
  -2  -1   4     3010.46     2932.76     24.40 o 
  -1  -1   4      188.15      191.05      4.64 o 
   0  -1   4     2489.79     2291.49     24.40 o 
   1  -1   4      618.92      575.57     10.73 o 
   2  -1   4     4485.10     4923.45     33.22 o 
   3  -1   4     3222.88     3403.33     29.14 o 
   4  -1   4    59085.44    63703.72    603.49 o 
   5  -1   4     1591.01     1548.75     30.83 o 
   6  -1   4     1132.91     1137.07     16.30 o 
   7  -1   4      137.43      129.85      3.47 o 
   8  -1   4       57.93       60.95      2.67 o 
   9  -1   4       75.69       66.96      2.75 o 
  10  -1   4      286.16      307.37      6.16 o 
  11  -1   4      189.67      186.37      4.30 o 
 -13   0   4     1029.23      958.42     13.59 o 
 -12   0   4       95.63       99.40      3.97 o 
 -11   0   4      568.84      628.85     10.12 o 
 -10   0   4      677.16      694.14      8.99 o 
  -9   0   4      416.04      409.64      6.20 o 
  -8   0   4      181.26      177.34      3.52 o 
  -7   0   4      187.86      192.56      6.07 o 
  -6   0   4      641.06      654.12     12.01 o 
  -5   0   4        0.03        0.96      0.77 o 
  -4   0   4      106.17      150.81      3.54 o 
  -3   0   4      358.44      387.07      4.79 o 
  -2   0   4     1890.34     1726.98     21.08 o 
  -1   0   4     4233.53     3817.07     30.70 o 
   0   0   4      783.07      704.85      7.54 o 
   1   0   4      111.23      105.27      2.20 o 
   2   0   4      348.18      345.00      4.22 o 
   3   0   4      203.74      212.18      3.61 o 
   4   0   4     6541.60     6530.63     70.27 o 
   5   0   4     6327.84     6819.18     63.81 o 
   6   0   4      368.99      383.38      6.70 o 
   7   0   4      143.73      125.42      3.67 o 
   8   0   4      257.93      253.16      5.05 o 
   9   0   4       50.77       50.06      2.40 o 
  10   0   4      255.56      260.71      5.67 o 
  11   0   4      209.95      206.59      5.48 o 
 -13   1   4       12.90       11.32      1.09 o 
 -12   1   4      576.43      564.51      9.87 o 
 -11   1   4      223.43      228.45      5.47 o 
 -10   1   4      492.10      512.59      7.09 o 
  -9   1   4      441.50      442.04      6.42 o 
  -8   1   4      207.13      210.70      3.96 o 
  -7   1   4        3.72        3.32      2.36 o 
  -6   1   4       84.66       84.04      4.73 o 
  -5   1   4       68.31       63.90      3.24 o 
  -4   1   4     9093.85     8914.05    104.37 o 
  -3   1   4     2984.96     3043.02     23.16 o 
  -2   1   4     3006.04     3003.82     22.35 o 
  -1   1   4      187.62      191.57      3.39 o 
   0   1   4     2488.98     2328.66     22.57 o 
   1   1   4      617.45      602.20      6.36 o 
   2   1   4     4491.53     5037.57     50.17 o 
   3   1   4     3211.10     3468.49     27.95 o 
   4   1   4    59116.02    64199.14    509.03 o 
   5   1   4     1585.46     1615.27     15.58 o 
   6   1   4     1121.91     1159.86     10.74 o 
   7   1   4      136.48      129.27      3.75 o 
   8   1   4       56.42       56.88      2.43 o 
   9   1   4       75.62       71.16      2.83 o 
  10   1   4      288.77      312.07      6.23 o 
  11   1   4      191.50      211.76      5.60 o 
 -13   2   4       97.79      103.24      3.03 o 
 -12   2   4      199.73      222.09      5.86 o 
 -11   2   4       80.14       83.30      4.16 o 
 -10   2   4      417.81      466.58      7.19 o 
  -9   2   4      636.62      598.62      7.18 o 
  -8   2   4      972.85     1020.99     13.58 o 
  -7   2   4       75.27       77.07      4.23 o 
  -6   2   4     1105.52     1195.85     15.88 o 
  -5   2   4      295.16      327.68      5.78 o 
  -4   2   4       97.61      103.43      2.95 o 
  -3   2   4        4.58        5.25      0.65 o 
  -2   2   4      340.13      335.09      4.77 o 
  -1   2   4     3815.72     3604.85     24.95 o 
   0   2   4     5442.83     5204.87     32.47 o 
   1   2   4      351.50      345.51      8.86 o 
   2   2   4     3797.40     4122.04     40.40 o 
   3   2   4      389.26      386.70      5.04 o 
   4   2   4    11259.33    11928.60     80.67 o 
   5   2   4      794.94      809.01     10.43 o 
   6   2   4      696.52      747.05      8.92 o 
   7   2   4       64.21       49.68      2.16 o 
   8   2   4      194.00      197.43      4.45 o 
   9   2   4      146.51      153.68      3.75 o 
  10   2   4       53.11       63.44      3.31 o 
  11   2   4       11.36       10.66      1.05 o 
 -13   3   4       85.42       82.32      2.64 o 
 -12   3   4       37.12       41.64      2.28 o 
 -11   3   4      143.19      140.24      5.27 o 
 -10   3   4       10.37       10.17      1.38 o 
  -9   3   4      218.69      235.11      4.74 o 
  -8   3   4     1693.88     1743.30     16.98 o 
  -7   3   4      103.06      112.41      5.10 o 
  -6   3   4       49.71       47.34      2.82 o 
  -5   3   4      665.83      700.27      8.39 o 
  -4   3   4     1645.82     1645.98     14.37 o 
  -3   3   4     1322.48     1314.83     24.18 o 
  -2   3   4     3090.12     2950.41     21.97 o 
  -1   3   4      584.68      580.61      5.47 o 
   0   3   4     3223.71     3183.94     25.35 o 
   1   3   4      862.27      871.45     16.46 o 
   2   3   4     1254.22     1359.69     12.06 o 
   3   3   4     1213.68     1169.11     10.18 o 
   4   3   4     6044.21     6283.49     39.20 o 
   5   3   4      121.94      143.78      4.11 o 
   6   3   4      723.49      815.11     10.70 o 
   7   3   4      155.16      152.71      3.63 o 
   8   3   4      365.62      375.98      6.80 o 
   9   3   4       64.68       59.28      2.83 o 
  10   3   4      427.11      467.13      8.89 o 
  11   3   4       68.25       71.53      2.34 o 
 -13   4   4      612.05      600.34      8.01 o 
 -12   4   4        7.45        8.01      1.08 o 
 -11   4   4      510.22      549.40     10.62 o 
 -10   4   4       29.82       30.13      2.42 o 
  -9   4   4      104.45      110.87      3.33 o 
  -8   4   4      863.43      892.33      8.65 o 
  -7   4   4      347.89      356.03      9.23 o 
  -6   4   4      293.94      301.08      8.01 o 
  -5   4   4      397.89      402.37      6.67 o 
  -4   4   4      314.24      330.45      4.97 o 
  -3   4   4      486.42      520.22      7.64 o 
  -2   4   4      522.82      526.76      6.38 o 
  -1   4   4     3398.64     3236.08     42.31 o 
   0   4   4     1340.05     1232.91      9.74 o 
   1   4   4      550.96      600.78      5.68 o 
   2   4   4       48.13       63.28      3.19 o 
   3   4   4     1293.02     1443.68     12.74 o 
   4   4   4      435.72      505.03      6.47 o 
   5   4   4     1182.48     1201.84     15.17 o 
   6   4   4     1009.53     1015.42     14.14 o 
   7   4   4      239.49      257.59      4.69 o 
   8   4   4       67.73       79.87      3.15 o 
   9   4   4      636.40      712.69     10.92 o 
  10   4   4       19.60       20.96      2.09 o 
  11   4   4       44.54       49.22      1.90 o 
 -13   5   4      189.11      196.01      6.87 o 
 -12   5   4       22.60       23.17      1.54 o 
 -11   5   4      282.52      343.89      7.09 o 
 -10   5   4      741.78      787.02     12.26 o 
  -9   5   4       46.09       57.60      2.37 o 
  -8   5   4      381.35      399.70      5.77 o 
  -7   5   4      930.88     1026.10     19.13 o 
  -6   5   4      109.59      107.40      4.68 o 
  -5   5   4      101.26      105.54      3.97 o 
  -4   5   4     1528.63     1582.56     15.53 o 
  -3   5   4     1302.97     1327.16     14.38 o 
  -2   5   4      945.11      950.22      9.22 o 
  -1   5   4      605.64      646.19      6.34 o 
   0   5   4     1265.64     1302.51     10.15 o 
   1   5   4      610.47      705.98      6.29 o 
   2   5   4     5403.22     5592.27     44.82 o 
   3   5   4       63.38       68.71      2.32 o 
   4   5   4       53.14       50.70      2.37 o 
   5   5   4      715.55      743.18     11.55 o 
   6   5   4      327.12      369.95      4.53 o 
   7   5   4      259.54      269.77      4.99 o 
   8   5   4      312.08      335.02      6.21 o 
   9   5   4      127.44      129.43      7.96 o 
  10   5   4       94.04      107.46      3.52 o 
  11   5   4       25.51       24.87      1.38 o 
 -13   6   4      128.64      153.60      5.16 o 
 -12   6   4      611.69      666.70      7.99 o 
 -11   6   4      797.17      875.97     10.85 o 
 -10   6   4     1145.43     1216.50     15.29 o 
  -9   6   4      609.15      666.27      9.99 o 
  -8   6   4      122.08      134.91      3.54 o 
  -7   6   4      739.53      753.59     14.13 o 
  -6   6   4      409.15      424.07     16.20 o 
  -5   6   4      204.22      246.23     10.49 o 
  -4   6   4       59.99       75.79      3.36 o 
  -3   6   4      188.64      183.22      4.26 o 
  -2   6   4      580.60      588.72      6.98 o 
  -1   6   4     2946.47     3108.71     22.56 o 
   0   6   4     1017.17     1061.91      8.88 o 
   1   6   4      635.02      717.56      7.45 o 
   2   6   4        3.18        2.32      0.76 o 
   3   6   4      690.30      808.51      8.95 o 
   4   6   4      201.86      188.09      5.36 o 
   5   6   4      290.63      275.89      4.27 o 
   6   6   4      474.77      540.19      7.45 o 
   7   6   4       55.02       63.40      3.49 o 
   8   6   4      752.22      830.88      9.57 o 
   9   6   4      493.16      575.47     13.04 o 
  10   6   4        6.71        8.49      1.18 o 
  11   6   4      122.62      134.47      4.04 o 
 -12   7   4      455.07      467.27      6.21 o 
 -11   7   4      609.77      697.40     10.15 o 
 -10   7   4     2504.92     2879.88     25.31 o 
  -9   7   4     2313.86     2497.75     27.29 o 
  -8   7   4     2129.55     2209.34     29.59 o 
  -7   7   4      451.69      487.04      6.65 o 
  -6   7   4      698.19      712.91     17.44 o 
  -5   7   4      222.85      256.48      9.24 o 
  -4   7   4      226.05      228.48      5.46 o 
  -3   7   4      360.70      355.96      6.31 o 
  -2   7   4      772.26      703.20      8.05 o 
  -1   7   4      561.23      663.36      7.81 o 
   0   7   4     2949.75     3368.34     24.31 o 
   1   7   4      502.36      651.50      7.75 o 
   2   7   4       66.47       61.85      2.23 o 
   3   7   4      225.91      220.64      4.49 o 
   4   7   4      749.86      764.65     14.34 o 
   5   7   4        5.95        7.06      0.74 o 
   6   7   4       19.95       19.84      2.73 o 
   7   7   4      276.61      306.99      6.35 o 
   8   7   4     1166.79     1271.37     24.29 o 
   9   7   4      246.44      276.52      6.45 o 
  10   7   4      479.42      513.16     10.10 o 
  11   7   4       11.47       14.86      1.39 o 
 -12   8   4      208.57      226.73      4.41 o 
 -11   8   4      256.44      287.61      5.01 o 
 -10   8   4     1968.16     2272.28     23.50 o 
  -9   8   4     2444.32     2677.47     22.46 o 
  -8   8   4       32.74       41.26      2.02 o 
  -7   8   4      175.05      180.95      3.37 o 
  -6   8   4       25.00       32.40      2.54 o 
  -5   8   4      989.25     1071.75     28.12 o 
  -4   8   4       11.56       13.68      1.94 o 
  -3   8   4      176.55      174.92      4.49 o 
  -2   8   4      771.20      904.98     11.82 o 
  -1   8   4     1808.70     2301.48     18.77 o 
   0   8   4      925.19     1087.33     11.84 o 
   1   8   4     2583.85     3030.14     30.57 o 
   2   8   4      166.00      184.09      4.57 o 
   3   8   4     1016.31     1060.27     14.64 o 
   4   8   4      477.81      477.64      9.38 o 
   5   8   4       74.69       86.22      2.15 o 
   6   8   4      399.05      414.48      6.36 o 
   7   8   4      720.54      843.84      9.43 o 
   8   8   4      103.62      108.31      3.07 o 
   9   8   4      351.51      426.91      8.80 o 
  10   8   4      438.89      486.88      8.20 o 
  11   8   4       39.22       43.45      2.50 o 
 -12   9   4       47.79       49.52      1.74 o 
 -11   9   4       45.40       55.46      2.91 o 
 -10   9   4     1797.27     2063.66     19.86 o 
  -9   9   4     1899.57     2193.11     18.27 o 
  -8   9   4     1743.03     1969.96     17.98 o 
  -7   9   4     2490.79     2667.36     21.95 o 
  -6   9   4       44.63       45.41      1.83 o 
  -5   9   4      235.82      208.23     25.63 o 
  -4   9   4       38.65       43.60      2.65 o 
  -3   9   4     1030.69     1134.44     16.37 o 
  -2   9   4     3439.42     3945.70     34.39 o 
  -1   9   4     2523.23     3059.83     25.77 o 
   0   9   4     3311.33     3891.41     48.12 o 
   1   9   4      559.45      634.81      9.77 o 
   2   9   4       41.16       52.20      2.22 o 
   3   9   4      174.24      196.57      5.49 o 
   4   9   4      206.88      219.20      3.50 o 
   5   9   4      172.53      190.79      3.69 o 
   6   9   4      179.09      207.50      4.51 o 
   7   9   4       24.75       26.52      1.70 o 
   8   9   4       48.38       62.32      2.33 o 
   9   9   4     1201.37     1342.63     18.79 o 
  10   9   4       50.98       50.87      2.12 o 
 -12  10   4       77.83       70.46      3.15 o 
 -11  10   4     1085.52     1236.77     15.60 o 
 -10  10   4      682.42      803.40     10.64 o 
  -9  10   4     1241.89     1428.47     15.95 o 
  -8  10   4       23.03       31.49      2.43 o 
  -7  10   4     1220.72     1324.95     13.55 o 
  -6  10   4     1272.72     1394.52     19.07 o 
  -5  10   4      204.26      222.05      6.01 o 
  -4  10   4      466.17      546.27     24.14 o 
  -3  10   4       32.88       33.19      2.66 o 
  -2  10   4      361.28      406.42      8.96 o 
  -1  10   4     6464.29     7760.35     94.99 o 
   0  10   4     7485.18     8679.63     89.91 o 
   1  10   4       44.33       49.63      3.38 o 
   2  10   4      557.71      572.76     13.24 o 
   3  10   4     1029.53     1176.99     20.11 o 
   4  10   4      504.74      522.82      5.92 o 
   5  10   4      617.13      681.21      7.40 o 
   6  10   4      361.12      404.00      6.16 o 
   7  10   4      805.29      942.63     10.63 o 
   8  10   4      657.91      763.89      9.45 o 
   9  10   4       80.69       97.81      3.03 o 
  10  10   4       22.06       20.72      1.29 o 
 -12  11   4       64.93       72.79      4.99 o 
 -11  11   4       50.71       54.97      2.00 o 
 -10  11   4      648.86      802.94     10.40 o 
  -9  11   4     2611.54     2991.06     26.80 o 
  -8  11   4      339.98      386.77      7.50 o 
  -7  11   4     1478.32     1713.62     17.98 o 
  -6  11   4      725.55      808.05      9.23 o 
  -5  11   4      161.46      169.10      4.58 o 
  -4  11   4      143.17      151.44      7.15 o 
  -3  11   4      178.42      195.27      6.56 o 
  -2  11   4     1248.89     1341.66     19.45 o 
  -1  11   4     1354.46     1502.85     28.14 o 
   0  11   4      889.51     1028.85     23.76 o 
   1  11   4      285.45      342.16      7.57 o 
   2  11   4      118.46      148.55      7.06 o 
   3  11   4     1754.10     1910.47     28.18 o 
   4  11   4       27.80       35.94      1.72 o 
   5  11   4     1115.06     1268.90     17.86 o 
   6  11   4      118.96      130.82      3.22 o 
   7  11   4       15.44       15.30      1.40 o 
   8  11   4      669.48      766.65      8.61 o 
   9  11   4       34.02       36.88      1.82 o 
  10  11   4      131.45      144.31      5.28 o 
 -11  12   4      134.60      139.66      3.12 o 
 -10  12   4       53.01       68.25      2.55 o 
  -9  12   4      560.29      627.28      9.41 o 
  -8  12   4      344.60      380.02      7.42 o 
  -7  12   4      181.28      203.54      5.38 o 
  -6  12   4      711.76      750.94     12.40 o 
  -5  12   4       60.70       62.84      2.25 o 
  -4  12   4      244.76      261.52      5.60 o 
  -3  12   4      302.24      327.90      6.76 o 
  -2  12   4      625.47      692.55     15.44 o 
  -1  12   4     1170.06     1326.61     25.66 o 
   0  12   4      414.96      470.42     10.42 o 
   1  12   4      133.60      160.66      5.29 o 
   2  12   4     1102.01     1200.99     20.88 o 
   3  12   4     2474.04     2682.45     38.80 o 
   4  12   4      422.71      468.79      5.88 o 
   5  12   4      570.52      624.31      9.28 o 
   6  12   4      156.73      177.98      3.79 o 
   7  12   4       65.86       76.42      2.69 o 
   8  12   4      144.99      164.93      3.55 o 
   9  12   4      269.89      313.21      5.42 o 
  10  12   4       45.84       56.11      4.17 o 
 -11  13   4      133.57      143.53      3.18 o 
 -10  13   4       59.99       77.58      2.53 o 
  -9  13   4      302.73      351.05      6.18 o 
  -8  13   4      510.55      549.50      8.34 o 
  -7  13   4      200.87      238.76      5.41 o 
  -6  13   4      272.87      295.92      5.97 o 
  -5  13   4      153.15      183.98      3.75 o 
  -4  13   4      207.04      214.69      4.05 o 
  -3  13   4      245.59      277.35      5.74 o 
  -2  13   4      469.90      498.38      9.36 o 
  -1  13   4      255.47      319.19      7.89 o 
   0  13   4      210.38      246.92      5.57 o 
   1  13   4       87.12      110.96      3.08 o 
   2  13   4     1150.70     1327.15     18.66 o 
   3  13   4      336.26      380.37      5.55 o 
   4  13   4      691.00      828.61     13.19 o 
   5  13   4      299.52      316.53      5.49 o 
   6  13   4      496.20      575.71      8.59 o 
   7  13   4      109.31      126.88      3.59 o 
   8  13   4       10.17       13.25      1.21 o 
   9  13   4      152.89      167.80     11.89 o 
 -11  14   4        4.24        4.02      2.50 o 
 -10  14   4       37.50       42.67      2.16 o 
  -9  14   4       93.65      111.35      3.29 o 
  -8  14   4      884.39     1015.92     11.78 o 
  -7  14   4        2.94        1.83      1.09 o 
  -6  14   4      235.33      239.10      5.07 o 
  -5  14   4      495.12      529.99      6.80 o 
  -4  14   4      780.77      879.46     11.68 o 
  -3  14   4      398.96      430.51     11.79 o 
  -2  14   4      249.03      248.26      4.72 o 
  -1  14   4      353.01      403.63      5.26 o 
   0  14   4       56.62       63.59      2.03 o 
   1  14   4      444.26      493.00      5.68 o 
   2  14   4      268.14      287.58      4.86 o 
   3  14   4     1487.04     1723.95     18.35 o 
   4  14   4      154.06      177.03      4.15 o 
   5  14   4      682.97      810.76     13.35 o 
   6  14   4      301.67      387.10      6.72 o 
   7  14   4       25.77       25.85      1.94 o 
   8  14   4       29.04       35.91      1.84 o 
   9  14   4      434.76      441.05     45.24 o 
 -10  15   4       13.26       14.22      1.28 o 
  -9  15   4        8.92       11.91      1.39 o 
  -8  15   4      127.18      142.03      4.31 o 
  -7  15   4      202.06      229.44      4.85 o 
  -6  15   4      354.43      408.37      7.29 o 
  -5  15   4      699.46      758.05     12.92 o 
  -4  15   4      140.94      170.08      4.26 o 
  -3  15   4      156.39      178.26      3.83 o 
  -2  15   4     1702.42     1862.56     23.99 o 
  -1  15   4       91.57      109.47      3.07 o 
   0  15   4       31.40       32.41      1.59 o 
   1  15   4      243.32      275.82      4.93 o 
   2  15   4       43.61       51.91      2.15 o 
   3  15   4     2563.95     3085.65     41.13 o 
   4  15   4      246.78      268.13      5.84 o 
   5  15   4     4048.59     4868.76     66.37 o 
   6  15   4       45.04       47.01      2.92 o 
   7  15   4       80.84       95.84      3.47 o 
   8  15   4        9.14        8.38      1.01 o 
 -10  16   4       38.29       41.87      2.62 o 
  -9  16   4      195.97      226.02      4.90 o 
  -8  16   4      147.26      153.81      4.60 o 
  -7  16   4      236.07      250.45      5.86 o 
  -6  16   4      155.58      173.57      4.61 o 
  -5  16   4      824.26      815.69     19.35 o 
  -4  16   4      880.90      963.62     22.81 o 
  -3  16   4       32.55       30.87      1.98 o 
  -2  16   4      211.09      208.66      4.34 o 
  -1  16   4      268.08      287.82      5.26 o 
   0  16   4      183.74      217.83      4.40 o 
   1  16   4       97.01      115.42      3.34 o 
   2  16   4      533.47      599.96      9.07 o 
   3  16   4      338.50      385.15      6.65 o 
   4  16   4       64.16       72.08      3.12 o 
   5  16   4      527.00      662.92     15.02 o 
   6  16   4      838.73      969.75     12.69 o 
   7  16   4       29.10       32.63      1.97 o 
   8  16   4       64.11       73.53      2.57 o 
  -9  17   4      137.06      155.40      4.15 o 
  -8  17   4       44.50       45.93      2.74 o 
  -7  17   4      310.67      383.21      6.82 o 
  -6  17   4      470.45      535.66      9.94 o 
  -5  17   4     1501.04     1577.92     40.58 o 
  -4  17   4      850.75      888.81     16.11 o 
  -3  17   4     1281.39     1248.99     18.74 o 
  -2  17   4      392.04      441.37      7.54 o 
  -1  17   4      514.57      578.80      8.82 o 
   0  17   4       17.39       13.48      1.43 o 
   1  17   4      300.23      349.23      5.87 o 
   2  17   4     1433.95     1615.91     21.68 o 
   3  17   4    10500.70    12539.25    179.31 o 
   4  17   4        7.45        9.99      1.77 o 
   5  17   4     2878.04     3587.44     36.43 o 
   6  17   4      350.40      437.12      8.60 o 
   7  17   4      804.89      895.73     14.08 o 
  -9  18   4      152.03      182.25      5.81 o 
  -8  18   4       62.79       84.42      3.31 o 
  -7  18   4       34.84       41.90      2.77 o 
  -6  18   4       12.32       12.82      1.73 o 
  -5  18   4      218.77      239.69      5.72 o 
  -4  18   4      448.29      409.48      7.73 o 
  -3  18   4      148.49      178.29      5.11 o 
  -2  18   4      114.48      129.83      4.96 o 
  -1  18   4       98.50      127.49      4.00 o 
   0  18   4       45.42       40.78      2.28 o 
   1  18   4      789.38      888.30     15.78 o 
   2  18   4      350.25      389.29      8.79 o 
   3  18   4     1662.71     2005.54     19.99 o 
   4  18   4       90.05      109.79      3.88 o 
   5  18   4     2610.03     3225.80     49.36 o 
   6  18   4      490.02      581.71     11.42 o 
   7  18   4       69.14       82.20      3.40 o 
  -8  19   4       24.86       27.49      2.61 o 
  -7  19   4       49.08       62.49      3.53 o 
  -6  19   4      248.56      295.85      6.43 o 
  -5  19   4      221.00      265.12      5.75 o 
  -4  19   4      291.71      325.30      9.16 o 
  -3  19   4      992.79     1018.92     16.81 o 
  -2  19   4      120.13      116.90      5.16 o 
  -1  19   4       80.30      101.08      3.51 o 
   0  19   4      198.34      225.29      4.91 o 
   1  19   4      532.46      604.12      8.40 o 
   2  19   4       85.76       91.59      3.24 o 
   3  19   4     2037.41     2390.62     24.12 o 
   4  19   4       74.41       94.41      5.13 o 
   5  19   4      980.27     1124.18     17.56 o 
   6  19   4        9.30        9.49      1.69 o 
  -8  20   4      181.76      193.60      8.35 o 
  -7  20   4       72.63       81.43      3.46 o 
  -6  20   4       18.79       20.11      1.89 o 
  -5  20   4      135.89      128.14      5.18 o 
  -4  20   4      152.32      182.04      6.01 o 
  -3  20   4       35.56       44.36      3.09 o 
  -2  20   4       35.95       56.32      5.88 o 
  -1  20   4      168.73      194.83      5.53 o 
   0  20   4      136.63      163.92      3.98 o 
   1  20   4       43.75       52.33      2.38 o 
   2  20   4       96.11      100.31      3.49 o 
   3  20   4        2.08        6.24      1.38 o 
   4  20   4      168.58      190.83      6.32 o 
   5  20   4       28.82       31.61      2.51 o 
   6  20   4       68.40       76.73      3.82 o 
  -6  21   4       15.88       14.37      1.67 o 
  -5  21   4       53.53       56.67      3.28 o 
  -4  21   4      106.71      107.55      4.85 o 
  -3  21   4        6.06        4.61      1.61 o 
  -2  21   4       91.79      113.40      4.47 o 
  -1  21   4      374.91      432.73      8.04 o 
   0  21   4      391.58      470.12      8.53 o 
   1  21   4      165.62      206.69      5.73 o 
   2  21   4       93.94      105.79      5.63 o 
   3  21   4        9.86        9.26      2.31 o 
   4  21   4      199.41      203.65      7.55 o 
   5  21   4       34.96       41.80      3.05 o 
  -5  22   4      130.71      128.22      5.33 o 
  -4  22   4       26.42       26.83      2.24 o 
  -3  22   4       23.17       25.42      2.39 o 
  -2  22   4      100.65      112.45      4.90 o 
  -1  22   4       18.46       19.27      3.36 o 
   0  22   4       48.41       64.20      4.79 o 
   1  22   4      206.59      215.06      6.02 o 
   2  22   4       38.91       44.82      3.64 o 
   3  22   4       21.82       23.46      2.69 o 
   4  22   4       56.40       64.66      3.63 o 
  -4  23   4       21.86       16.99      2.10 o 
  -3  23   4       21.43       16.33      2.35 o 
  -2  23   4      146.58      161.83      6.85 o 
  -1  23   4      148.02      175.40     10.96 o 
   0  23   4       81.41       82.54      5.75 o 
   1  23   4      111.54      131.95      7.58 o 
   2  23   4       84.18       87.20      9.30 o 
   3  23   4      133.38      126.05      6.76 o 
  -3 -23   5       50.61       53.18      4.71 o 
  -2 -23   5      128.74      136.24      7.49 o 
  -1 -23   5       43.66       33.18      5.07 o 
   1 -23   5       33.87       37.25      4.24 o 
  -5 -22   5       24.35       22.12      2.68 o 
  -4 -22   5       28.33       20.47      2.91 o 
  -1 -22   5      101.78       73.43      6.26 o 
   0 -22   5      215.58      197.00      6.79 o 
   1 -22   5      197.45      158.26      7.99 o 
   2 -22   5      247.38      207.23     10.65 o 
   3 -22   5      125.88      107.10      4.61 o 
  -6 -21   5       39.59       39.62      4.05 o 
  -5 -21   5       15.49       15.95      3.03 o 
  -4 -21   5       44.53       41.55      4.39 o 
  -3 -21   5       86.21       78.33      6.35 o 
   0 -21   5       75.23       76.47      6.73 o 
   1 -21   5       35.66       25.86      2.73 o 
   2 -21   5      156.04      137.55      5.58 o 
   3 -21   5      276.11      250.18     12.51 o 
   4 -21   5       46.56       37.13      2.82 o 
  -7 -20   5       39.18       26.54      2.14 o 
  -6 -20   5      257.26      208.62     10.73 o 
  -5 -20   5       88.68       93.01      7.44 o 
  -4 -20   5      110.42      105.74      8.08 o 
  -3 -20   5       95.06       78.54      6.64 o 
  -2 -20   5      161.84      165.97      9.94 o 
   0 -20   5      675.41      558.46     21.07 o 
   1 -20   5      737.21      692.66     16.04 o 
   2 -20   5       25.44       19.58      3.65 o 
   3 -20   5      136.28      111.42      5.06 o 
   4 -20   5       52.49       44.63      2.81 o 
   5 -20   5       27.25       26.21      2.03 o 
  -8 -19   5      225.61      219.90      5.50 o 
  -7 -19   5       52.49       40.51      3.33 o 
  -6 -19   5       71.61       87.85      4.59 o 
  -5 -19   5        6.61       14.89      2.16 o 
  -3 -19   5      822.58      572.16     20.89 o 
  -1 -19   5      171.75      146.81      9.63 o 
   1 -19   5      331.44      276.01     14.17 o 
   2 -19   5       76.09       58.71      4.35 o 
   3 -19   5      729.45      664.49     16.16 o 
   4 -19   5       93.26       78.10      3.85 o 
   5 -19   5      215.92      188.79      4.90 o 
   6 -19   5      334.02      266.97      5.90 o 
  -9 -18   5       29.67       26.50      1.66 o 
  -8 -18   5       82.16       70.71      2.52 o 
  -7 -18   5       50.31       37.67      2.70 o 
  -6 -18   5      347.13      299.61     13.69 o 
  -5 -18   5       84.41       58.61      5.98 o 
  -4 -18   5     1406.24     1214.43     32.11 o 
  -3 -18   5      226.05      193.39      9.33 o 
  -2 -18   5       10.71        6.56      6.52 o 
  -1 -18   5       52.50       49.60      4.60 o 
   0 -18   5     1062.22      910.29     30.22 o 
   1 -18   5      794.54      718.37     28.20 o 
   2 -18   5      307.08      277.48     12.41 o 
   3 -18   5      110.90      102.02      8.57 o 
   4 -18   5      457.98      403.16      9.75 o 
   5 -18   5      687.72      598.03      9.75 o 
   6 -18   5       55.00       51.45      2.88 o 
  -9 -17   5       93.58       81.95      2.61 o 
  -8 -17   5       89.33       79.68      3.87 o 
  -7 -17   5       21.80       19.72      2.69 o 
  -6 -17   5      252.64      224.31      8.50 o 
  -5 -17   5      266.47      220.23     11.68 o 
  -4 -17   5       90.57       89.72      4.55 o 
  -3 -17   5     5498.56     4398.55     89.33 o 
  -2 -17   5       38.19       34.11      3.03 o 
  -1 -17   5     2487.38     2143.26    138.92 o 
   0 -17   5      255.50      239.48      9.64 o 
   1 -17   5        0.60       -0.15      1.87 o 
   2 -17   5      808.86      710.75     17.61 o 
   3 -17   5     1753.58     1514.97     27.42 o 
   4 -17   5      401.84      360.40      9.83 o 
   5 -17   5      226.69      183.68      5.60 o 
   6 -17   5      142.71      121.49      4.25 o 
   7 -17   5      522.89      416.39      7.96 o 
 -10 -16   5       43.82       34.27      1.49 o 
  -9 -16   5      133.99      114.23      3.28 o 
  -8 -16   5      208.25      196.99      7.62 o 
  -7 -16   5       74.12       60.42      6.45 o 
  -6 -16   5      725.60      574.90     12.98 o 
  -5 -16   5      200.75      134.54      4.96 o 
  -4 -16   5     1113.95      854.35     32.77 o 
  -3 -16   5      786.93      649.92     43.21 o 
  -2 -16   5      304.68      270.11      8.22 o 
  -1 -16   5      407.25      342.82     18.11 o 
   0 -16   5      341.13      295.06     19.04 o 
   1 -16   5      187.33      154.01      7.69 o 
   2 -16   5       56.98       40.70      3.33 o 
   3 -16   5      109.96      100.46      4.59 o 
   4 -16   5     1017.49      895.68     21.35 o 
   5 -16   5      369.92      345.23      9.45 o 
   6 -16   5      201.87      167.95      4.64 o 
   7 -16   5       49.36       40.00      3.22 o 
   8 -16   5      181.35      147.28      6.62 o 
 -10 -15   5       45.76       33.51      1.51 o 
  -9 -15   5      192.06      175.04      6.47 o 
  -8 -15   5       12.34       12.81      2.03 o 
  -7 -15   5       58.85       60.06      7.15 o 
  -6 -15   5      286.06      256.37      6.46 o 
  -5 -15   5     1672.14     1201.43     19.93 o 
  -4 -15   5      734.56      619.53     13.33 o 
  -3 -15   5      672.54      491.29     14.61 o 
  -2 -15   5     1954.48     1846.82     34.67 o 
  -1 -15   5      200.28      165.50      6.40 o 
   0 -15   5      157.46      134.51     16.68 o 
   1 -15   5      347.48      291.59      8.38 o 
   2 -15   5      524.55      455.86     11.42 o 
   3 -15   5     1790.24     1528.01     20.61 o 
   4 -15   5      175.08      156.01      5.90 o 
   5 -15   5      221.52      173.24      6.95 o 
   6 -15   5      463.83      395.02      7.83 o 
   7 -15   5      649.95      546.42      9.11 o 
   8 -15   5      126.97      102.25      7.95 o 
 -11 -14   5       78.08       73.82      2.38 o 
 -10 -14   5      160.36      139.61      3.40 o 
  -9 -14   5      219.79      206.16      7.28 o 
  -8 -14   5       21.10       17.84      2.41 o 
  -7 -14   5      255.99      228.39      6.84 o 
  -6 -14   5      176.55      143.85      6.36 o 
  -5 -14   5      170.75      134.82      6.03 o 
  -4 -14   5      498.03      399.82     14.23 o 
  -3 -14   5       44.08       47.93      4.20 o 
  -2 -14   5      200.87      189.88      8.61 o 
  -1 -14   5     1041.35      911.99     15.66 o 
   0 -14   5       99.03       78.12      3.99 o 
   1 -14   5      759.36      667.34     11.61 o 
   2 -14   5      265.49      212.06      7.64 o 
   3 -14   5      621.86      535.66     11.06 o 
   4 -14   5      325.12      286.03      8.19 o 
   5 -14   5      139.21      115.32      4.54 o 
   6 -14   5      163.58      146.31      4.97 o 
   7 -14   5       15.96       15.38      2.25 o 
   8 -14   5       69.67       59.34      2.06 o 
 -11 -13   5      131.45      118.73      3.02 o 
 -10 -13   5       29.70       25.39      1.54 o 
  -9 -13   5       88.92       76.59      3.72 o 
  -8 -13   5      131.09      112.90      3.54 o 
  -7 -13   5       60.59       52.17      2.69 o 
  -6 -13   5      760.52      621.29     11.64 o 
  -5 -13   5      375.02      303.69      8.30 o 
  -4 -13   5      177.47      152.43      5.58 o 
  -3 -13   5      109.28      110.40      4.72 o 
  -2 -13   5      485.37      459.68     16.32 o 
  -1 -13   5     1514.20     1382.51     38.72 o 
   0 -13   5       37.82       33.28      2.88 o 
   1 -13   5      254.98      241.21      6.56 o 
   2 -13   5      175.61      142.39      4.30 o 
   3 -13   5     1451.07     1243.38     18.25 o 
   4 -13   5      374.98      327.72      7.73 o 
   5 -13   5      167.69      137.88      5.08 o 
   6 -13   5      404.53      345.58      7.98 o 
   7 -13   5      213.39      183.01      5.82 o 
   8 -13   5      306.92      253.97      4.70 o 
   9 -13   5       61.27       54.84      3.39 o 
 -11 -12   5      303.83      271.65      4.58 o 
 -10 -12   5       60.64       48.86      2.38 o 
  -9 -12   5      369.71      324.79      8.98 o 
  -8 -12   5      229.71      196.09      4.78 o 
  -7 -12   5      131.76      109.04      4.27 o 
  -6 -12   5      164.55      140.55      5.49 o 
  -5 -12   5      363.82      294.18     10.47 o 
  -4 -12   5       75.44       89.75      3.84 o 
  -3 -12   5      368.57      310.12      8.52 o 
  -2 -12   5      198.02      185.92      6.99 o 
  -1 -12   5      170.28      150.53      5.94 o 
   0 -12   5     1143.66      988.88     17.70 o 
   1 -12   5      553.06      531.48     11.46 o 
   2 -12   5      156.85      130.43      4.01 o 
   3 -12   5      503.77      437.23      7.95 o 
   4 -12   5      106.23       85.10      3.89 o 
   5 -12   5      256.62      222.22      5.84 o 
   6 -12   5      353.08      318.16      6.87 o 
   7 -12   5        3.99        4.92      1.90 o 
   8 -12   5       23.47       18.93      1.85 o 
   9 -12   5       42.48       37.84      1.86 o 
 -12 -11   5      176.73      153.64      3.97 o 
 -11 -11   5      158.97      140.45      3.49 o 
 -10 -11   5        0.10        1.91      1.46 o 
  -9 -11   5     1062.81      994.68     17.87 o 
  -8 -11   5      756.26      662.24      9.95 o 
  -7 -11   5      154.42      140.42      4.91 o 
  -6 -11   5      235.46      200.04      6.22 o 
  -5 -11   5     1570.54     1337.64     18.32 o 
  -4 -11   5       95.61       77.09      4.52 o 
  -3 -11   5      418.44      348.50     11.07 o 
  -2 -11   5      327.00      244.72      7.97 o 
  -1 -11   5     1591.81     1447.45     27.25 o 
   0 -11   5      595.19      517.18     10.76 o 
   1 -11   5       32.07       31.71      2.55 o 
   2 -11   5      246.49      199.44      4.93 o 
   3 -11   5      670.25      605.01      8.16 o 
   4 -11   5      152.60      124.74      4.22 o 
   5 -11   5       45.93       29.72      2.26 o 
   6 -11   5       93.36       69.61      2.92 o 
   7 -11   5       99.50       89.31      5.37 o 
   8 -11   5      275.28      243.66      5.72 o 
   9 -11   5       99.14       83.95      2.99 o 
 -12 -10   5      176.74      147.50      3.19 o 
 -11 -10   5      164.78      149.15      3.80 o 
 -10 -10   5      484.48      422.80      8.41 o 
  -9 -10   5     1720.96     1577.89     19.03 o 
  -8 -10   5      209.17      185.51      4.81 o 
  -7 -10   5     8563.45     7640.06    111.16 o 
  -6 -10   5     2315.33     2061.61     28.35 o 
  -5 -10   5      163.51      146.36      4.98 o 
  -4 -10   5     1102.36     1070.01     21.45 o 
  -3 -10   5        8.77        5.17      2.80 o 
  -2 -10   5      290.70      280.73     11.48 o 
  -1 -10   5      275.61      251.21      5.56 o 
   0 -10   5     2511.14     2440.80     28.32 o 
   1 -10   5      292.31      277.73      8.96 o 
   2 -10   5      871.48      804.32     12.88 o 
   3 -10   5     1266.10     1136.51     12.20 o 
   4 -10   5      477.86      417.80      7.84 o 
   5 -10   5       65.91       52.31      3.16 o 
   6 -10   5      161.71      139.38      4.10 o 
   7 -10   5       60.75       54.48      3.33 o 
   8 -10   5       95.60       89.16      3.65 o 
   9 -10   5      173.47      158.46      4.42 o 
  10 -10   5      549.51      485.88     13.11 o 
 -12  -9   5       23.74       16.14      1.26 o 
 -11  -9   5       21.33       20.33      1.33 o 
 -10  -9   5      167.97      144.26      4.45 o 
  -9  -9   5      485.02      460.91      8.16 o 
  -8  -9   5     3011.53     2740.32     28.31 o 
  -7  -9   5    10578.69     9617.38     90.81 o 
  -6  -9   5     2237.59     1938.20     33.50 o 
  -5  -9   5      123.54      114.88      5.14 o 
  -4  -9   5      227.13      211.53      5.48 o 
  -3  -9   5      692.49      638.75     14.47 o 
  -2  -9   5      902.51      829.19     16.09 o 
  -1  -9   5       21.52       18.41      1.96 o 
   0  -9   5     4102.26     4070.98     40.99 o 
   1  -9   5     4505.90     4421.96     44.56 o 
   2  -9   5     1438.20     1436.30     14.73 o 
   3  -9   5     1663.62     1475.61     13.53 o 
   4  -9   5      287.52      238.90      4.80 o 
   5  -9   5      244.70      211.96      5.66 o 
   6  -9   5       95.08       73.69      2.77 o 
   7  -9   5      469.65      440.10      8.29 o 
   8  -9   5       10.50       10.07      2.18 o 
   9  -9   5      241.80      207.01      5.35 o 
  10  -9   5      271.72      228.77      4.99 o 
 -12  -8   5       24.13       20.00      1.16 o 
 -11  -8   5      183.83      165.61      3.57 o 
 -10  -8   5       95.72       88.53      3.59 o 
  -9  -8   5      493.00      456.73      8.27 o 
  -8  -8   5     5819.41     5247.94     86.14 o 
  -7  -8   5     4946.54     4444.62     37.68 o 
  -6  -8   5      507.37      404.50      7.74 o 
  -5  -8   5     1323.75     1160.90     17.72 o 
  -4  -8   5      691.25      663.66     10.03 o 
  -3  -8   5      457.21      424.91      9.83 o 
  -2  -8   5      631.16      675.22     10.30 o 
  -1  -8   5     3659.31     3716.97     36.68 o 
   0  -8   5      607.06      603.69     11.02 o 
   1  -8   5     3145.21     3059.98     35.20 o 
   2  -8   5     1144.75     1160.13     13.80 o 
   3  -8   5       77.92       73.93      3.39 o 
   4  -8   5      199.82      185.90      4.18 o 
   5  -8   5      204.51      171.80      4.20 o 
   6  -8   5      242.36      205.48      4.56 o 
   7  -8   5       19.77       18.26      1.71 o 
   8  -8   5      532.97      456.50      9.90 o 
   9  -8   5      807.92      702.95     11.01 o 
  10  -8   5      209.77      185.80      4.15 o 
 -12  -7   5       19.21       17.23      1.21 o 
 -11  -7   5       13.96       13.74      1.27 o 
 -10  -7   5      439.44      437.68      7.43 o 
  -9  -7   5       26.43       23.89      2.15 o 
  -8  -7   5     3522.21     3223.18     30.06 o 
  -7  -7   5      831.61      716.37      8.83 o 
  -6  -7   5     2222.26     1837.38     18.86 o 
  -5  -7   5      245.52      232.43      6.20 o 
  -4  -7   5       55.09       45.72      2.46 o 
  -3  -7   5     2754.58     2782.57     35.37 o 
  -2  -7   5     3914.71     3669.06     40.58 o 
  -1  -7   5     5169.03     5226.40     42.57 o 
   0  -7   5     1977.43     1944.19     20.11 o 
   1  -7   5      738.85      727.98     11.06 o 
   2  -7   5       66.18       63.48      3.14 o 
   3  -7   5      954.39      921.13     12.42 o 
   4  -7   5      260.20      236.62      4.64 o 
   5  -7   5      150.50      134.38      3.61 o 
   6  -7   5       57.94       44.26      2.02 o 
   7  -7   5      512.04      458.72      7.67 o 
   8  -7   5       99.65       88.99      5.20 o 
   9  -7   5      112.05       95.09      3.94 o 
  10  -7   5      143.44      137.31      3.64 o 
 -13  -6   5      141.43      136.19      6.61 o 
 -12  -6   5       60.41       54.38      1.97 o 
 -11  -6   5       85.82       84.78      3.01 o 
 -10  -6   5      355.36      340.21      6.57 o 
  -9  -6   5     1006.55      910.93     11.60 o 
  -8  -6   5     2282.27     2124.28     21.45 o 
  -7  -6   5      550.00      464.89      6.76 o 
  -6  -6   5      100.30       97.39      4.59 o 
  -5  -6   5      221.91      218.33      5.38 o 
  -4  -6   5      988.09      881.89     11.40 o 
  -3  -6   5      215.08      193.07      4.93 o 
  -2  -6   5     2786.53     2686.23     38.26 o 
  -1  -6   5     2077.17     2080.84     18.57 o 
   0  -6   5     1923.76     1799.97     18.89 o 
   1  -6   5       42.47       37.58      2.01 o 
   2  -6   5      440.98      453.04      7.58 o 
   3  -6   5       59.90       54.16      3.17 o 
   4  -6   5      517.32      514.43      7.82 o 
   5  -6   5      137.66      123.77      3.23 o 
   6  -6   5       71.88       57.70      2.07 o 
   7  -6   5      183.13      177.62      4.68 o 
   8  -6   5       46.40       50.89      3.17 o 
   9  -6   5      317.46      302.54      8.49 o 
  10  -6   5       27.19       23.04      2.02 o 
 -13  -5   5       43.51       36.31      1.88 o 
 -12  -5   5      160.90      154.79      3.52 o 
 -11  -5   5       45.02       35.09      2.11 o 
 -10  -5   5      289.53      310.11      6.28 o 
  -9  -5   5       54.06       52.47      2.73 o 
  -8  -5   5       31.53       32.98      2.95 o 
  -7  -5   5     2345.63     2173.13     28.24 o 
  -6  -5   5     2163.27     2098.74     21.35 o 
  -5  -5   5      389.09      348.78      6.80 o 
  -4  -5   5      922.54      928.01     11.49 o 
  -3  -5   5     1564.63     1387.37     19.14 o 
  -2  -5   5     1568.33     1570.29     17.64 o 
  -1  -5   5       30.24       31.47      2.69 o 
   0  -5   5      101.63       94.26      2.90 o 
   1  -5   5       89.23       80.06      2.77 o 
   2  -5   5     1359.39     1374.48     14.74 o 
   3  -5   5      664.23      705.75     13.10 o 
   4  -5   5      582.66      592.64     12.49 o 
   5  -5   5       37.08       32.96      1.59 o 
   6  -5   5       17.91       23.08      1.43 o 
   7  -5   5     1031.74      994.22      9.72 o 
   8  -5   5      334.96      314.38      6.76 o 
   9  -5   5      102.39       98.87      3.51 o 
  10  -5   5        3.55        2.57      1.57 o 
 -13  -4   5       50.01       44.18      2.23 o 
 -12  -4   5       42.70       44.49      2.13 o 
 -11  -4   5       26.28       21.87      1.76 o 
 -10  -4   5       67.77       62.91      2.92 o 
  -9  -4   5      797.61      743.84     10.25 o 
  -8  -4   5     1202.60     1158.23     11.95 o 
  -7  -4   5     1574.50     1530.17     16.21 o 
  -6  -4   5      512.34      473.53      8.48 o 
  -5  -4   5      385.48      357.37     10.97 o 
  -4  -4   5     1165.13     1177.64     13.14 o 
  -3  -4   5       26.67       19.40      1.43 o 
  -2  -4   5      683.05      620.26      7.86 o 
  -1  -4   5     2979.64     2880.88     23.67 o 
   0  -4   5      738.15      692.61      8.55 o 
   1  -4   5       13.66        7.15      1.10 o 
   2  -4   5     1177.26     1136.17     12.83 o 
   3  -4   5       93.22       87.23      2.85 o 
   4  -4   5     2368.35     2445.95     20.99 o 
   5  -4   5      137.90      134.22      2.98 o 
   6  -4   5      165.36      140.77      3.08 o 
   7  -4   5      281.97      298.91      4.95 o 
   8  -4   5       23.45       19.64      1.77 o 
   9  -4   5      106.41      106.35      3.30 o 
  10  -4   5      355.49      343.19      7.83 o 
  11  -4   5        1.44        3.94      1.36 o 
 -13  -3   5      187.61      185.29      4.81 o 
 -12  -3   5     1220.41     1175.19     14.48 o 
 -11  -3   5      142.01      117.98      3.57 o 
 -10  -3   5       49.60       59.46      2.81 o 
  -9  -3   5      336.86      318.33      6.38 o 
  -8  -3   5      791.59      797.45      9.44 o 
  -7  -3   5     1678.32     1598.25     17.27 o 
  -6  -3   5       71.58       85.17      3.60 o 
  -5  -3   5     3341.08     3236.53     30.73 o 
  -4  -3   5      432.14      418.48      5.91 o 
  -3  -3   5       23.62       20.33      2.88 o 
  -2  -3   5       61.63       52.54      2.93 o 
  -1  -3   5     5175.85     4993.57     36.25 o 
   0  -3   5     3716.90     3686.65     39.82 o 
   1  -3   5      387.57      380.38      6.48 o 
   2  -3   5     1772.07     1900.62     17.97 o 
   3  -3   5     2651.95     2736.95     21.95 o 
   4  -3   5      133.53      147.98      3.80 o 
   5  -3   5      609.71      619.90      9.53 o 
   6  -3   5        3.69        6.95      1.86 o 
   7  -3   5     1851.58     1838.54     14.42 o 
   8  -3   5       27.71       23.61      1.94 o 
   9  -3   5       86.05       85.61      3.39 o 
  10  -3   5        4.52        3.96      0.88 o 
  11  -3   5      368.92      341.98      7.48 o 
 -13  -2   5      223.94      198.95      5.14 o 
 -12  -2   5      389.02      377.89      6.78 o 
 -11  -2   5      166.31      153.69      4.03 o 
 -10  -2   5        5.00        7.62      1.38 o 
  -9  -2   5      334.00      305.94      5.63 o 
  -8  -2   5      881.87      911.88      9.42 o 
  -7  -2   5      143.58      138.96      5.25 o 
  -6  -2   5      645.41      657.18     12.12 o 
  -5  -2   5      357.53      369.59      6.71 o 
  -4  -2   5     1151.65     1260.98     13.67 o 
  -3  -2   5    15599.83    16022.05    148.42 o 
  -2  -2   5     1250.81     1287.84     13.93 o 
  -1  -2   5     6291.31     6082.89     55.11 o 
   0  -2   5     2241.40     2203.21     22.47 o 
   1  -2   5     2447.09     2256.62     19.57 o 
   2  -2   5       48.74       54.61      6.11 o 
   3  -2   5      960.34     1027.00     12.18 o 
   4  -2   5     3898.47     4204.59     33.38 o 
   5  -2   5      149.66      137.52      3.01 o 
   6  -2   5      150.31      156.16      3.25 o 
   7  -2   5      231.17      232.47      5.10 o 
   8  -2   5      321.26      319.98      5.98 o 
   9  -2   5      221.52      234.15      6.04 o 
  10  -2   5       72.96       72.04      2.61 o 
  11  -2   5      117.76      119.22      4.22 o 
 -13  -1   5      337.54      348.49      7.76 o 
 -12  -1   5       59.69       62.24      2.70 o 
 -11  -1   5      184.88      180.97      4.40 o 
 -10  -1   5      364.40      282.95      5.05 o 
  -9  -1   5      255.28      259.37      5.13 o 
  -8  -1   5      312.02      305.37      4.71 o 
  -7  -1   5      612.81      609.79     11.37 o 
  -6  -1   5      316.78      319.22      7.48 o 
  -5  -1   5     2717.28     2809.10     30.33 o 
  -4  -1   5    18007.15    19072.39    143.47 o 
  -3  -1   5      292.67      287.48      4.74 o 
  -2  -1   5    10455.82    10837.50    111.34 o 
  -1  -1   5       41.00       28.99      1.75 o 
   0  -1   5      760.58      713.63     20.62 o 
   1  -1   5     2792.82     2707.58     30.58 o 
   2  -1   5     4275.25     4568.70     34.82 o 
   3  -1   5     3144.01     3291.81     25.03 o 
   4  -1   5      372.20      425.48      6.92 o 
   5  -1   5      267.80      255.33      4.15 o 
   6  -1   5      355.78      351.01      5.25 o 
   7  -1   5      561.62      577.57      8.51 o 
   8  -1   5      123.36      126.37      3.76 o 
   9  -1   5      163.07      169.30      4.82 o 
  10  -1   5       34.43       31.22      1.83 o 
  11  -1   5        5.58        5.51      1.15 o 
 -13   0   5        0.45        3.25      1.12 o 
 -12   0   5      265.41      255.20      6.22 o 
 -11   0   5       46.46       37.48      2.14 o 
 -10   0   5        9.17       12.50      1.39 o 
  -9   0   5      277.52      295.43      5.01 o 
  -8   0   5      144.64      165.62      3.52 o 
  -7   0   5     2729.36     2720.26     28.89 o 
  -6   0   5      586.81      644.02     10.95 o 
  -5   0   5    10013.38    10772.59    109.27 o 
  -4   0   5      126.77      139.01      3.70 o 
  -3   0   5     4561.68     5086.06     60.19 o 
  -2   0   5       11.09       14.97      1.87 o 
  -1   0   5     1742.99     1659.15     14.79 o 
   0   0   5     6906.41     6828.72     46.89 o 
   1   0   5      137.72      115.21      2.74 o 
   2   0   5        1.48        4.35      1.67 o 
   3   0   5      211.24      175.26      4.61 o 
   4   0   5     8878.52     9467.04     59.72 o 
   5   0   5       24.84       26.67      1.49 o 
   6   0   5       46.64       48.08      2.08 o 
   7   0   5      938.30      965.17     11.58 o 
   8   0   5      122.82      130.91      3.82 o 
   9   0   5       12.32       13.68      1.73 o 
  10   0   5       29.70       31.39      1.82 o 
  11   0   5        6.27        9.21      1.51 o 
 -13   1   5      330.68      347.74      7.10 o 
 -12   1   5       59.12       61.98      2.64 o 
 -11   1   5      186.28      185.69      4.69 o 
 -10   1   5      366.65      291.90      5.48 o 
  -9   1   5      260.32      269.37      5.06 o 
  -8   1   5      314.10      321.76      4.72 o 
  -7   1   5      611.46      637.16     13.60 o 
  -6   1   5      324.79      336.03      7.49 o 
  -5   1   5     2716.26     2855.73     24.20 o 
  -4   1   5    18011.75    19866.68    127.69 o 
  -3   1   5      307.11      309.42      5.51 o 
  -2   1   5    10481.11    11140.47     79.79 o 
  -1   1   5       40.32       37.77      2.37 o 
   0   1   5      766.85      760.47      7.83 o 
   1   1   5     2805.32     2708.70     21.67 o 
   2   1   5     4277.15     4535.68     38.50 o 
   3   1   5     3151.55     3341.18     24.35 o 
   4   1   5      371.67      431.64      6.59 o 
   5   1   5      266.86      258.36      4.39 o 
   6   1   5      361.61      355.68      5.31 o 
   7   1   5      556.00      590.19      8.03 o 
   8   1   5      123.61      133.92      3.86 o 
   9   1   5      163.15      169.56      4.27 o 
  10   1   5       36.89       37.93      2.36 o 
  11   1   5        4.81        3.54      0.75 o 
 -13   2   5      221.30      211.45      5.29 o 
 -12   2   5      388.45      402.34      7.85 o 
 -11   2   5      163.53      163.26      4.95 o 
 -10   2   5        4.88        9.21      1.24 o 
  -9   2   5      332.00      317.94      5.69 o 
  -8   2   5      874.80      964.42      9.33 o 
  -7   2   5      143.16      135.78      5.21 o 
  -6   2   5      651.62      706.49     11.75 o 
  -5   2   5      357.65      381.28      6.37 o 
  -4   2   5     1159.19     1336.04     14.90 o 
  -3   2   5    15606.45    16658.50    131.35 o 
  -2   2   5     1247.34     1305.43     11.37 o 
  -1   2   5     6285.25     6362.38     54.11 o 
   0   2   5     2245.10     2241.56     18.40 o 
   1   2   5     2450.48     2309.38     23.32 o 
   2   2   5       49.00       44.69      2.11 o 
   3   2   5      957.53     1042.14     11.13 o 
   4   2   5     3899.81     4297.25     30.14 o 
   5   2   5      148.70      146.58      3.02 o 
   6   2   5      148.79      160.73      3.47 o 
   7   2   5      230.64      245.68      5.35 o 
   8   2   5      319.55      329.06      6.74 o 
   9   2   5      218.96      243.77      5.80 o 
  10   2   5       75.57       75.62      3.21 o 
  11   2   5      120.13      124.18      7.62 o 
 -13   3   5      191.31      202.01      5.01 o 
 -12   3   5     1222.03     1279.39     15.96 o 
 -11   3   5      140.16      133.16      4.43 o 
 -10   3   5       49.21       59.63      3.25 o 
  -9   3   5      337.78      347.16      6.43 o 
  -8   3   5      800.10      866.36      8.73 o 
  -7   3   5     1676.11     1742.75     14.15 o 
  -6   3   5       71.43       93.62      3.53 o 
  -5   3   5     3340.95     3493.03     31.14 o 
  -4   3   5      423.83      442.77      6.54 o 
  -3   3   5       23.07       15.82      2.64 o 
  -2   3   5       62.48       61.02      3.32 o 
  -1   3   5     5134.90     5345.96     43.63 o 
   0   3   5     3707.84     3825.43     40.52 o 
   1   3   5      387.22      390.02      5.13 o 
   2   3   5     1766.15     1906.31     16.42 o 
   3   3   5     2644.66     2807.38     25.18 o 
   4   3   5      132.85      158.91      4.24 o 
   5   3   5      611.16      663.99      8.37 o 
   6   3   5        2.95        6.14      1.18 o 
   7   3   5     1851.36     1962.58     18.17 o 
   8   3   5       27.16       26.25      1.81 o 
   9   3   5       85.41       93.29      3.63 o 
  10   3   5        4.03        4.73      0.96 o 
  11   3   5      369.08      301.83     47.97 o 
 -13   4   5       47.17       50.58      2.36 o 
 -12   4   5       43.16       51.18      2.75 o 
 -11   4   5       25.35       25.05      2.34 o 
 -10   4   5       67.80       68.05      3.42 o 
  -9   4   5      805.47      841.56     12.60 o 
  -8   4   5     1191.33     1279.02     13.11 o 
  -7   4   5     1576.68     1682.95     14.98 o 
  -6   4   5      515.40      520.23     10.01 o 
  -5   4   5      385.78      392.26     10.02 o 
  -4   4   5     1172.44     1305.71     17.46 o 
  -3   4   5       27.16       22.69      3.96 o 
  -2   4   5      679.29      643.97     10.28 o 
  -1   4   5     2989.79     3052.00     24.50 o 
   0   4   5      733.59      747.41     11.29 o 
   1   4   5       11.69        7.40      1.14 o 
   2   4   5     1184.49     1215.68     15.94 o 
   3   4   5       92.33       93.75      3.14 o 
   4   4   5     2361.39     2590.95     22.33 o 
   5   4   5      137.18      147.63      3.19 o 
   6   4   5      166.15      151.54      3.10 o 
   7   4   5      286.59      339.97      6.14 o 
   8   4   5       24.18       25.24      1.85 o 
   9   4   5      106.69      116.15      3.97 o 
  10   4   5      358.47      395.45      7.23 o 
  11   4   5        1.28        3.27      1.03 o 
 -13   5   5       45.55       48.94      2.78 o 
 -12   5   5      160.17      183.36      4.94 o 
 -11   5   5       45.00       47.09      3.16 o 
 -10   5   5      288.28      353.82      6.78 o 
  -9   5   5       52.58       60.23      3.25 o 
  -8   5   5       31.89       33.18      1.88 o 
  -7   5   5     2328.27     2500.04     21.54 o 
  -6   5   5     2165.39     2352.90     36.67 o 
  -5   5   5      392.67      401.74      9.57 o 
  -4   5   5      920.64     1033.31     12.31 o 
  -3   5   5     1565.75     1573.64     34.28 o 
  -2   5   5     1572.17     1703.60     17.91 o 
  -1   5   5       32.36       30.59      2.33 o 
   0   5   5      100.05      106.32      2.99 o 
   1   5   5       90.08       88.35      2.34 o 
   2   5   5     1360.21     1540.25     20.69 o 
   3   5   5      662.04      776.88      8.57 o 
   4   5   5      575.36      672.38     13.93 o 
   5   5   5       37.87       39.92      1.65 o 
   6   5   5       19.08       24.15      1.66 o 
   7   5   5     1028.76     1113.01     11.57 o 
   8   5   5      331.62      372.16      6.05 o 
   9   5   5      103.01      112.42      3.41 o 
  10   5   5        4.09        9.02      1.63 o 
 -13   6   5      143.41      170.40      7.13 o 
 -12   6   5       57.73       61.91      2.78 o 
 -11   6   5       83.97       99.59      3.64 o 
 -10   6   5      353.72      400.92      7.41 o 
  -9   6   5     1018.47     1093.67     12.12 o 
  -8   6   5     2288.66     2502.48     27.26 o 
  -7   6   5      556.92      554.21      7.39 o 
  -6   6   5       96.10      109.28      5.67 o 
  -5   6   5      218.41      244.80      6.58 o 
  -4   6   5      981.90     1025.81     12.48 o 
  -3   6   5      220.92      231.22      5.73 o 
  -2   6   5     2777.03     3048.09     34.01 o 
  -1   6   5     2085.42     2295.82     20.43 o 
   0   6   5     1939.19     2045.62     16.05 o 
   1   6   5       41.66       46.26      2.11 o 
   2   6   5      443.23      528.87      6.91 o 
   3   6   5       59.68       57.10      2.22 o 
   4   6   5      514.59      591.65      9.81 o 
   5   6   5      139.03      144.75      2.97 o 
   6   6   5       71.66       66.46      2.44 o 
   7   6   5      182.71      206.54      4.61 o 
   8   6   5       46.72       61.15      2.13 o 
   9   6   5      321.14      362.16      9.18 o 
  10   6   5       26.70       23.78      2.28 o 
 -12   7   5       19.27       19.53      1.62 o 
 -11   7   5       14.28       18.93      1.54 o 
 -10   7   5      445.85      510.25      7.87 o 
  -9   7   5       25.21       27.82      1.70 o 
  -8   7   5     3516.86     3816.73     35.58 o 
  -7   7   5      830.17      855.70     10.59 o 
  -6   7   5     2229.49     2130.90     27.61 o 
  -5   7   5      249.35      277.13      7.15 o 
  -4   7   5       55.75       53.99      3.07 o 
  -3   7   5     2754.10     3239.19     36.49 o 
  -2   7   5     3883.55     4105.17     39.96 o 
  -1   7   5     5150.15     5911.32     47.40 o 
   0   7   5     1976.96     2228.64     20.13 o 
   1   7   5      731.41      832.40     10.64 o 
   2   7   5       66.34       82.76      3.63 o 
   3   7   5      958.14     1048.89     12.43 o 
   4   7   5      258.66      274.41      3.72 o 
   5   7   5      148.59      154.03      3.08 o 
   6   7   5       56.24       50.50      3.19 o 
   7   7   5      509.49      559.81      7.89 o 
   8   7   5      100.48      107.23      3.27 o 
   9   7   5      111.18      114.71      5.08 o 
  10   7   5      143.26      164.04      4.98 o 
 -12   8   5       22.20       23.37      1.60 o 
 -11   8   5      186.56      208.98      4.43 o 
 -10   8   5       95.43      112.21      3.59 o 
  -9   8   5      491.68      554.97      7.54 o 
  -8   8   5     5832.78     6326.36     40.73 o 
  -7   8   5     4941.40     5383.39     39.01 o 
  -6   8   5      517.26      492.46      6.42 o 
  -5   8   5     1319.95     1419.03     29.98 o 
  -4   8   5      693.90      778.02     12.33 o 
  -3   8   5      449.24      503.48     12.30 o 
  -2   8   5      633.56      788.79     11.68 o 
  -1   8   5     3692.61     4394.39     38.26 o 
   0   8   5      592.37      686.93     13.28 o 
   1   8   5     3160.08     3645.96     50.13 o 
   2   8   5     1140.71     1362.05     15.23 o 
   3   8   5       78.73       87.08      3.79 o 
   4   8   5      200.69      221.50      3.05 o 
   5   8   5      208.17      209.65      3.97 o 
   6   8   5      239.92      248.68      5.79 o 
   7   8   5       18.88       23.31      1.77 o 
   8   8   5      526.36      554.30      8.12 o 
   9   8   5      806.57      857.33     15.72 o 
  10   8   5      209.82      242.53      5.82 o 
 -12   9   5       22.54       19.86      1.53 o 
 -11   9   5       21.11       24.08      1.53 o 
 -10   9   5      167.28      183.01      4.23 o 
  -9   9   5      481.80      569.74      7.62 o 
  -8   9   5     3000.31     3382.52     31.53 o 
  -7   9   5    10566.70    11814.69    112.53 o 
  -6   9   5     2203.81     2324.13     17.96 o 
  -5   9   5      120.76      125.58      4.25 o 
  -4   9   5      226.19      244.09      8.46 o 
  -3   9   5      691.60      758.62     16.33 o 
  -2   9   5      895.04      996.86     13.85 o 
  -1   9   5       22.53       16.08      2.06 o 
   0   9   5     4107.97     4917.19     64.40 o 
   1   9   5     4518.03     5489.72     57.88 o 
   2   9   5     1451.59     1731.98     18.66 o 
   3   9   5     1667.87     1787.59     20.21 o 
   4   9   5      291.94      298.37      3.91 o 
   5   9   5      244.18      260.86      4.59 o 
   6   9   5       94.46       91.70      3.13 o 
   7   9   5      470.44      557.70      7.80 o 
   8   9   5        9.38        8.22      1.34 o 
   9   9   5      244.26      267.26      5.17 o 
  10   9   5      275.93      293.91      8.18 o 
 -12  10   5      180.45      193.40      4.09 o 
 -11  10   5      168.02      194.83      4.61 o 
 -10  10   5      478.84      530.47      7.52 o 
  -9  10   5     1710.46     2003.96     19.22 o 
  -8  10   5      211.82      244.28      4.86 o 
  -7  10   5     8569.40     9651.76     72.17 o 
  -6  10   5     2306.97     2601.86     23.24 o 
  -5  10   5      164.41      188.52      4.09 o 
  -4  10   5     1098.93     1303.39     22.64 o 
  -3  10   5        9.55        4.45      2.48 o 
  -2  10   5      290.89      353.04      8.68 o 
  -1  10   5      277.33      324.70      8.40 o 
   0  10   5     2511.81     2999.64     39.43 o 
   1  10   5      291.07      338.79     10.04 o 
   2  10   5      874.47     1001.24     13.98 o 
   3  10   5     1262.27     1375.96     15.29 o 
   4  10   5      478.64      518.92      7.48 o 
   5  10   5       64.54       68.08      2.61 o 
   6  10   5      162.61      189.48      4.63 o 
   7  10   5       58.21       66.58      2.61 o 
   8  10   5       94.44      114.91      3.53 o 
   9  10   5      176.68      201.73      4.90 o 
  10  10   5      541.08      592.82     10.86 o 
 -12  11   5      173.64      197.04      7.96 o 
 -11  11   5      157.42      177.50      4.18 o 
 -10  11   5        0.11        1.66      0.96 o 
  -9  11   5     1071.27     1260.35     15.19 o 
  -8  11   5      761.48      834.09     10.45 o 
  -7  11   5      155.66      178.42      4.14 o 
  -6  11   5      232.07      247.72      4.67 o 
  -5  11   5     1564.49     1721.56     20.76 o 
  -4  11   5       97.96      105.49      3.73 o 
  -3  11   5      414.36      461.68     10.23 o 
  -2  11   5      322.29      302.28      8.22 o 
  -1  11   5     1598.61     1763.65     71.58 o 
   0  11   5      604.53      640.86     15.01 o 
   1  11   5       30.36       37.58      2.14 o 
   2  11   5      244.75      261.72      4.09 o 
   3  11   5      674.56      764.81      8.26 o 
   4  11   5      154.82      157.29      3.69 o 
   5  11   5       46.84       41.54      1.96 o 
   6  11   5       94.81       97.70      3.20 o 
   7  11   5      102.07      122.73      3.88 o 
   8  11   5      270.40      322.00      5.75 o 
   9  11   5       97.20      101.33      3.38 o 
 -11  12   5      306.28      357.55      5.73 o 
 -10  12   5       60.51       63.40      2.57 o 
  -9  12   5      373.65      422.01      6.87 o 
  -8  12   5      222.92      252.24      5.92 o 
  -7  12   5      133.47      149.81      3.89 o 
  -6  12   5      165.27      191.83      4.39 o 
  -5  12   5      366.38      386.56      6.78 o 
  -4  12   5       75.03      114.39      2.95 o 
  -3  12   5      365.56      379.06      6.32 o 
  -2  12   5      198.19      248.79      4.13 o 
  -1  12   5      169.43      195.63      3.51 o 
   0  12   5     1145.73     1276.01     21.13 o 
   1  12   5      551.04      667.68      8.29 o 
   2  12   5      160.08      178.57      4.36 o 
   3  12   5      504.47      549.89      7.29 o 
   4  12   5      106.64      118.70      3.31 o 
   5  12   5      252.41      293.71      6.18 o 
   6  12   5      352.13      412.93      7.06 o 
   7  12   5        4.07        5.37      1.19 o 
   8  12   5       22.69       25.40      1.63 o 
   9  12   5       40.41       44.32      3.62 o 
 -11  13   5      132.61      159.10      4.42 o 
 -10  13   5       29.99       33.59      1.80 o 
  -9  13   5       89.61      104.13      3.28 o 
  -8  13   5      131.99      158.83      4.29 o 
  -7  13   5       57.75       63.34      2.64 o 
  -6  13   5      765.31      843.99     10.02 o 
  -5  13   5      376.59      413.98      6.39 o 
  -4  13   5      174.11      192.10      4.45 o 
  -3  13   5      111.30      148.77      3.32 o 
  -2  13   5      485.20      566.05      9.22 o 
  -1  13   5     1509.98     1767.32     37.00 o 
   0  13   5       37.56       44.37      1.64 o 
   1  13   5      254.32      296.29      4.65 o 
   2  13   5      179.04      189.27      4.00 o 
   3  13   5     1441.85     1634.78     20.36 o 
   4  13   5      379.58      442.79      9.02 o 
   5  13   5      167.27      186.61      4.42 o 
   6  13   5      402.88      462.98      9.63 o 
   7  13   5      210.39      249.66      5.84 o 
   8  13   5      301.67      347.52      6.04 o 
   9  13   5       59.60       73.90      4.71 o 
 -11  14   5       78.31      101.72      5.77 o 
 -10  14   5      158.27      173.87      4.00 o 
  -9  14   5      219.43      257.74      5.27 o 
  -8  14   5       21.13       21.59      2.46 o 
  -7  14   5      258.59      319.06      5.71 o 
  -6  14   5      176.80      204.06      4.91 o 
  -5  14   5      169.47      184.56      4.66 o 
  -4  14   5      496.83      537.48     11.16 o 
  -3  14   5       43.12       65.74      2.58 o 
  -2  14   5      201.04      248.46      4.53 o 
  -1  14   5     1045.72     1182.45     16.43 o 
   0  14   5       99.93      102.49      2.66 o 
   1  14   5      758.86      857.48     14.29 o 
   2  14   5      263.66      274.48      5.30 o 
   3  14   5      624.38      708.74     10.11 o 
   4  14   5      325.94      385.48      7.02 o 
   5  14   5      136.32      154.56      3.99 o 
   6  14   5      163.51      198.82      5.41 o 
   7  14   5       15.75       18.62      1.75 o 
   8  14   5       70.42       79.77      2.87 o 
 -10  15   5       43.29       44.75      2.16 o 
  -9  15   5      188.46      224.80      5.09 o 
  -8  15   5       12.56       16.58      1.81 o 
  -7  15   5       58.64       81.02      3.69 o 
  -6  15   5      286.08      339.16      6.89 o 
  -5  15   5     1667.58     1586.37     31.62 o 
  -4  15   5      742.71      818.59     12.00 o 
  -3  15   5      672.48      613.95     13.32 o 
  -2  15   5     1956.74     2261.86     31.83 o 
  -1  15   5      200.02      216.47      4.24 o 
   0  15   5      160.12      167.23      4.79 o 
   1  15   5      352.35      380.75      8.88 o 
   2  15   5      520.91      598.43      9.11 o 
   3  15   5     1787.60     2071.52     27.57 o 
   4  15   5      174.13      204.14      5.56 o 
   5  15   5      217.32      257.07      8.02 o 
   6  15   5      460.71      544.49     11.52 o 
   7  15   5      652.58      752.62     11.04 o 
   8  15   5      128.27      146.17      5.79 o 
 -10  16   5       42.26       35.96      2.81 o 
  -9  16   5      133.90      144.44      4.61 o 
  -8  16   5      207.61      264.39      5.90 o 
  -7  16   5       74.01       90.27      3.77 o 
  -6  16   5      729.01      793.90     11.87 o 
  -5  16   5      201.58      195.32      4.54 o 
  -4  16   5     1118.31     1116.23     21.71 o 
  -3  16   5      781.62      793.15     19.91 o 
  -2  16   5      302.83      323.65      6.41 o 
  -1  16   5      400.53      430.38      7.22 o 
   0  16   5      334.91      373.94      6.16 o 
   1  16   5      189.20      192.63      4.45 o 
   2  16   5       55.62       55.17      2.79 o 
   3  16   5      108.55      143.19      4.38 o 
   4  16   5     1016.99     1250.29     21.64 o 
   5  16   5      365.91      466.82     13.94 o 
   6  16   5      201.16      239.24      7.43 o 
   7  16   5       46.69       63.40      3.33 o 
  -9  17   5       93.56      110.23      4.00 o 
  -8  17   5       88.06      101.57      3.29 o 
  -7  17   5       22.51       26.17      2.10 o 
  -6  17   5      246.36      291.79      8.55 o 
  -5  17   5      272.96      273.98      5.65 o 
  -4  17   5       87.26      125.61      3.98 o 
  -3  17   5     5493.38     5433.28    100.01 o 
  -2  17   5       37.61       36.52      2.24 o 
  -1  17   5     2496.43     2636.66     33.69 o 
   0  17   5      258.92      305.58      5.52 o 
   1  17   5        0.68        0.64      0.99 o 
   2  17   5      812.27      966.02     11.90 o 
   3  17   5     1750.34     2144.37     27.57 o 
   4  17   5      402.24      478.19      9.10 o 
   5  17   5      228.50      260.35      8.03 o 
   6  17   5      144.73      175.32      6.35 o 
   7  17   5      522.46      558.14      9.46 o 
  -9  18   5       31.04       33.58      2.36 o 
  -8  18   5       80.82       87.68      3.53 o 
  -7  18   5       47.35       44.21      2.35 o 
  -6  18   5      351.01      399.08      9.39 o 
  -5  18   5       85.21       73.11      3.29 o 
  -4  18   5     1411.25     1445.70     28.14 o 
  -3  18   5      222.16      253.08      8.33 o 
  -2  18   5       10.12        7.13      1.44 o 
  -1  18   5       52.71       58.24      3.19 o 
   0  18   5     1067.40     1212.20     23.01 o 
   1  18   5      787.17      916.72     14.80 o 
   2  18   5      307.89      393.07      8.87 o 
   3  18   5      110.78      140.67      4.84 o 
   4  18   5      455.78      530.29     10.75 o 
   5  18   5      688.82      826.02     14.42 o 
   6  18   5       54.59       68.36      4.26 o 
   7  18   5      150.99      139.17      6.52 o 
  -8  19   5      223.64      272.53     14.62 o 
  -7  19   5       53.80       49.82      2.94 o 
  -6  19   5       72.75      100.25      3.46 o 
  -5  19   5        6.36       18.13      1.84 o 
  -4  19   5       37.86       46.90      2.88 o 
  -3  19   5      827.41      772.12     20.52 o 
  -2  19   5      175.07      185.73      5.46 o 
  -1  19   5      172.63      180.22      4.96 o 
   0  19   5      204.56      207.36      4.93 o 
   1  19   5      331.11      385.41      7.99 o 
   2  19   5       78.50       83.92      3.30 o 
   3  19   5      727.51      877.25     13.16 o 
   4  19   5       94.13      110.77      4.88 o 
   5  19   5      213.75      246.44      6.65 o 
   6  19   5      331.81      361.61     10.29 o 
  -7  20   5       40.03       41.27      3.04 o 
  -6  20   5      255.09      266.75     10.37 o 
  -5  20   5       90.00      118.46      4.04 o 
  -4  20   5      109.79      139.70      8.14 o 
  -3  20   5       92.81      103.23      5.53 o 
  -2  20   5      159.88      186.62      6.85 o 
  -1  20   5      244.12      276.90      6.59 o 
   0  20   5      667.18      720.15     11.14 o 
   1  20   5      737.05      861.24     11.98 o 
   2  20   5       25.35       27.05      2.79 o 
   3  20   5      138.36      147.17      4.62 o 
   4  20   5       55.29       58.51      3.22 o 
   5  20   5       26.28       27.51      2.02 o 
  -6  21   5       36.15       37.72      3.84 o 
  -5  21   5       15.62       18.65      1.89 o 
  -4  21   5       43.58       46.67      2.55 o 
  -3  21   5       83.12       82.63      3.56 o 
  -2  21   5      478.38      536.10     21.94 o 
  -1  21   5       25.45       30.96      2.15 o 
   0  21   5       75.58       97.06      3.81 o 
   1  21   5       35.16       34.70      2.33 o 
   2  21   5      158.41      178.22      5.70 o 
   3  21   5      272.60      325.58      9.32 o 
   4  21   5       49.09       49.14      3.25 o 
  -4  22   5       28.08       28.98      2.12 o 
  -3  22   5       89.48       90.18      5.12 o 
  -2  22   5      150.55      177.42      4.73 o 
  -1  22   5      103.20       98.19      4.74 o 
   0  22   5      217.26      227.67      5.86 o 
   1  22   5      199.97      204.32      6.72 o 
   2  22   5      252.76      248.11     19.28 o 
   3  22   5      125.96      130.70      4.80 o 
   0 -23   6        3.32        3.93      1.68 o 
  -5 -22   6      210.71      196.55      8.43 o 
  -4 -22   6      169.94      156.54      8.30 o 
  -3 -22   6      174.35      157.10      8.69 o 
  -2 -22   6       51.11       48.22      4.92 o 
  -1 -22   6      285.66      247.72      7.60 o 
   0 -22   6      112.91      100.96     11.19 o 
   1 -22   6      229.99      200.60     20.84 o 
   2 -22   6       90.88       83.12      5.78 o 
  -6 -21   6      133.28      113.84      4.30 o 
  -5 -21   6       28.93       29.38      4.15 o 
  -4 -21   6      111.30       91.61      4.31 o 
  -3 -21   6        6.73        6.17      1.95 o 
  -2 -21   6       75.27       63.08      3.95 o 
  -1 -21   6      742.08      666.63     21.39 o 
   0 -21   6       71.67       63.56      4.15 o 
   1 -21   6      123.15      108.68      4.84 o 
   2 -21   6      157.30      142.33      4.57 o 
   3 -21   6       79.80       63.56      3.75 o 
  -7 -20   6      188.40      178.72      8.08 o 
  -6 -20   6       88.51       78.42      5.96 o 
  -5 -20   6      272.07      260.76     11.79 o 
  -4 -20   6      173.18      162.34      9.30 o 
  -3 -20   6      128.04      119.58      5.64 o 
  -2 -20   6      143.55      117.09      8.00 o 
  -1 -20   6      172.80      153.61      6.64 o 
   0 -20   6       56.83       55.97      6.21 o 
   1 -20   6       45.88       35.18      3.26 o 
   2 -20   6      126.16      112.05      5.88 o 
   3 -20   6      284.95      257.87      6.45 o 
   4 -20   6       22.05       19.79      1.49 o 
  -8 -19   6      396.23      354.52     11.68 o 
  -7 -19   6       41.05       35.22      2.17 o 
  -6 -19   6      234.86      230.47      6.08 o 
  -5 -19   6      120.68      111.23     10.84 o 
  -4 -19   6       15.79       15.17      2.25 o 
  -3 -19   6      484.58      418.53     16.68 o 
  -2 -19   6      249.16      208.86     11.87 o 
  -1 -19   6       32.27       24.36      4.01 o 
   0 -19   6       94.09       73.29      7.63 o 
   1 -19   6       67.41       61.64      4.74 o 
   2 -19   6      305.03      266.84      8.94 o 
   3 -19   6      124.44      102.61      4.56 o 
   4 -19   6       58.41       52.06      2.58 o 
   5 -19   6     1526.09     1269.89     26.15 o 
  -8 -18   6       25.69       21.97      2.14 o 
  -7 -18   6      934.56      869.03     13.92 o 
  -6 -18   6       26.82       21.01      2.20 o 
  -5 -18   6       51.12       59.78      3.54 o 
  -4 -18   6      477.41      437.20     18.29 o 
  -3 -18   6      839.72      725.84     36.80 o 
  -2 -18   6      302.89      228.44      8.88 o 
  -1 -18   6     1148.33      951.51     28.48 o 
   0 -18   6       95.97       70.71      5.08 o 
   1 -18   6      235.26      195.18     12.31 o 
   2 -18   6       84.23       68.86      4.90 o 
   3 -18   6       14.25        9.66      2.61 o 
   4 -18   6       35.01       31.56      2.70 o 
   5 -18   6      358.24      293.20      6.18 o 
   6 -18   6       12.27       10.08      1.63 o 
  -9 -17   6       82.18       77.01      2.55 o 
  -8 -17   6      139.85      128.15      4.22 o 
  -7 -17   6       75.89       72.77      3.18 o 
  -6 -17   6      414.35      358.34     15.56 o 
  -5 -17   6      573.15      517.12     13.77 o 
  -4 -17   6      172.27      148.63      5.86 o 
  -3 -17   6     1374.01     1079.42     18.68 o 
  -2 -17   6     1502.69     1267.69     30.07 o 
  -1 -17   6      719.12      595.99     18.05 o 
   0 -17   6      185.44      177.43     10.63 o 
   1 -17   6     1145.83      973.59     23.18 o 
   2 -17   6      109.00       86.66      5.86 o 
   3 -17   6      471.31      404.29     10.28 o 
   4 -17   6      455.48      396.52      9.89 o 
   5 -17   6     4449.69     3765.18     32.05 o 
   6 -17   6      199.81      156.26      4.74 o 
 -10 -16   6       40.76       39.79      2.37 o 
  -9 -16   6       66.29       59.29      2.27 o 
  -8 -16   6      108.74       95.25      3.31 o 
  -7 -16   6      349.15      292.48     11.17 o 
  -6 -16   6      500.08      380.71     11.40 o 
  -5 -16   6       51.36       31.50      3.65 o 
  -4 -16   6      304.84      238.50      7.40 o 
  -3 -16   6      226.37      188.33      6.80 o 
  -2 -16   6      185.07      135.23      5.03 o 
  -1 -16   6       21.90       18.67      2.32 o 
   0 -16   6      681.22      610.60     16.40 o 
   1 -16   6      106.61       90.93      4.14 o 
   2 -16   6       70.00       54.72      3.29 o 
   3 -16   6      170.14      138.01      6.22 o 
   4 -16   6       35.70       29.22      3.17 o 
   5 -16   6     1224.95     1039.39     13.38 o 
   6 -16   6      191.46      155.28      4.37 o 
   7 -16   6       88.15       73.40      3.67 o 
 -10 -15   6      115.60       96.66      2.97 o 
  -9 -15   6       25.29       24.16      1.50 o 
  -8 -15   6       96.18       88.92      3.50 o 
  -7 -15   6      102.42       67.47      5.00 o 
  -6 -15   6       51.08       48.24      3.06 o 
  -5 -15   6        5.23        4.36      1.26 o 
  -4 -15   6     1154.94      930.09     16.99 o 
  -3 -15   6     1190.59     1015.69     19.05 o 
  -2 -15   6      404.62      337.09      9.60 o 
  -1 -15   6      214.83      175.26      6.55 o 
   0 -15   6      345.60      321.67     11.60 o 
   1 -15   6      213.50      187.25      6.02 o 
   2 -15   6      254.40      210.83      6.49 o 
   3 -15   6      192.77      171.02      5.89 o 
   4 -15   6      238.10      198.26      9.51 o 
   5 -15   6     2282.40     2007.37     24.11 o 
   6 -15   6      329.07      287.32      6.93 o 
   7 -15   6     1076.93      841.83     10.51 o 
 -10 -14   6       58.39       49.01      1.92 o 
  -9 -14   6       96.49       76.00      2.76 o 
  -8 -14   6      153.04      136.40      4.84 o 
  -7 -14   6      398.37      340.27      6.10 o 
  -6 -14   6      432.31      339.64      7.49 o 
  -5 -14   6       59.49       48.71      3.13 o 
  -4 -14   6      639.83      565.28     12.76 o 
  -3 -14   6      604.86      566.90     13.67 o 
  -2 -14   6      488.60      422.15      9.99 o 
  -1 -14   6      297.11      241.96      7.21 o 
   0 -14   6      318.84      266.24      6.92 o 
   1 -14   6       94.62       87.91      3.71 o 
   2 -14   6      266.64      217.72      5.85 o 
   3 -14   6       69.34       65.35      3.76 o 
   4 -14   6       43.49       39.34      3.14 o 
   5 -14   6        3.28        5.40      2.01 o 
   6 -14   6       91.27       79.31      4.22 o 
   7 -14   6       38.13       33.56      1.76 o 
   8 -14   6      350.83      279.16      9.43 o 
 -11 -13   6      427.04      369.95      5.83 o 
 -10 -13   6      224.57      192.77      4.06 o 
  -9 -13   6       63.28       58.70      2.65 o 
  -8 -13   6      203.15      175.43      6.55 o 
  -7 -13   6      159.74      145.72      6.48 o 
  -6 -13   6     1263.73     1043.21     16.22 o 
  -5 -13   6      183.63      155.44      5.56 o 
  -4 -13   6       21.98       22.89      2.41 o 
  -3 -13   6      261.40      226.80      7.56 o 
  -2 -13   6      425.03      349.61      6.81 o 
  -1 -13   6      532.70      441.32      9.23 o 
   0 -13   6      133.35      127.04      4.18 o 
   1 -13   6        5.07        3.00      1.15 o 
   2 -13   6      520.43      476.02     10.17 o 
   3 -13   6      358.35      302.40      8.28 o 
   4 -13   6      301.85      258.02      7.84 o 
   5 -13   6      316.06      279.78      8.05 o 
   6 -13   6       47.84       45.06      2.98 o 
   7 -13   6      221.05      183.84      4.29 o 
   8 -13   6      156.27      133.56      3.47 o 
 -11 -12   6      372.25      313.79      5.21 o 
 -10 -12   6      630.24      562.08      7.85 o 
  -9 -12   6      163.58      143.13      4.72 o 
  -8 -12   6       24.73       25.27      1.94 o 
  -7 -12   6     1205.86     1056.49     16.08 o 
  -6 -12   6       64.27       50.44      3.21 o 
  -5 -12   6      826.29      722.36     11.87 o 
  -4 -12   6      138.67      109.22      4.16 o 
  -3 -12   6      479.30      423.09     10.66 o 
  -2 -12   6      954.96      837.11     13.77 o 
  -1 -12   6      122.89      103.44      3.54 o 
   0 -12   6      301.68      249.23      8.70 o 
   1 -12   6       92.54       70.51      3.02 o 
   2 -12   6     1447.53     1255.53     16.42 o 
   3 -12   6      383.70      338.46      8.82 o 
   4 -12   6      504.16      434.50     10.51 o 
   5 -12   6      669.18      610.55     10.13 o 
   6 -12   6       37.71       29.83      2.68 o 
   7 -12   6        1.56        2.52      1.52 o 
   8 -12   6        6.77        9.54      1.56 o 
 -11 -11   6      130.43      127.05      3.04 o 
 -10 -11   6      374.60      366.47      5.82 o 
  -9 -11   6       52.20       41.62      2.84 o 
  -8 -11   6      301.12      272.08      7.49 o 
  -7 -11   6     1030.83      831.00     15.04 o 
  -6 -11   6      701.25      628.09     11.75 o 
  -5 -11   6      356.57      325.90      8.74 o 
  -4 -11   6     2440.83     2192.79     29.18 o 
  -3 -11   6       20.30       19.96      2.18 o 
  -2 -11   6       11.88       10.64      1.42 o 
  -1 -11   6      285.00      228.87      5.23 o 
   0 -11   6     1747.98     1589.75     17.15 o 
   1 -11   6      995.68      921.70     10.67 o 
   2 -11   6      502.65      467.35      8.91 o 
   3 -11   6       95.49       83.94      3.58 o 
   4 -11   6      142.13      126.84      4.89 o 
   5 -11   6      573.20      481.62      8.07 o 
   6 -11   6      183.30      175.55      5.71 o 
   7 -11   6      398.02      352.57      8.20 o 
   8 -11   6       32.83       33.84      3.17 o 
   9 -11   6      170.91      155.30      3.94 o 
 -12 -10   6      208.91      183.37      3.82 o 
 -11 -10   6       87.99       80.86      2.64 o 
 -10 -10   6       94.11       76.46      3.08 o 
  -9 -10   6      358.04      336.62      6.32 o 
  -8 -10   6     1591.59     1443.89     22.04 o 
  -7 -10   6     5230.81     4492.34     49.01 o 
  -6 -10   6     2165.99     1944.08     36.53 o 
  -5 -10   6     3436.71     3056.53     33.42 o 
  -4 -10   6      813.19      725.89     14.05 o 
  -3 -10   6      281.55      242.73      6.80 o 
  -2 -10   6      302.55      259.48      8.35 o 
  -1 -10   6      213.48      174.63      4.89 o 
   0 -10   6     1232.73     1153.78     14.07 o 
   1 -10   6     2344.98     2222.32     23.20 o 
   2 -10   6      405.22      387.25      7.97 o 
   3 -10   6        3.97        7.96      2.36 o 
   4 -10   6       19.02       13.51      2.64 o 
   5 -10   6     1030.86      924.53     12.08 o 
   6 -10   6       73.28       69.25      2.78 o 
   7 -10   6      226.00      199.39      7.61 o 
   8 -10   6       18.88       14.91      3.54 o 
   9 -10   6       74.18       64.34      2.35 o 
 -12  -9   6       79.37       66.42      2.47 o 
 -11  -9   6      182.51      166.83      3.97 o 
 -10  -9   6       70.27       60.75      2.92 o 
  -9  -9   6       19.25       17.87      1.89 o 
  -8  -9   6      216.91      205.13      5.46 o 
  -7  -9   6     2759.96     2429.46     49.71 o 
  -6  -9   6     1290.30     1179.35     16.63 o 
  -5  -9   6      997.51      840.19     13.26 o 
  -4  -9   6     1457.09     1288.85     18.96 o 
  -3  -9   6      475.03      437.42     10.94 o 
  -2  -9   6      226.91      207.90      8.12 o 
  -1  -9   6       14.49       12.12      1.57 o 
   0  -9   6      783.84      747.79     11.78 o 
   1  -9   6     1649.89     1584.55     26.72 o 
   2  -9   6     4897.68     4735.22     46.84 o 
   3  -9   6      276.88      251.14      6.02 o 
   4  -9   6       24.45       22.76      2.04 o 
   5  -9   6      421.74      393.63      6.87 o 
   6  -9   6      267.87      252.52      4.63 o 
   7  -9   6      422.57      361.55     18.06 o 
   8  -9   6       53.03       53.94      4.19 o 
   9  -9   6       75.01       68.72      2.61 o 
 -12  -8   6       76.31       65.03      2.60 o 
 -11  -8   6      171.78      154.84      3.55 o 
 -10  -8   6      210.65      183.11      4.41 o 
  -9  -8   6      702.12      667.94      8.67 o 
  -8  -8   6     6538.89     5888.12     65.31 o 
  -7  -8   6     3981.47     3606.53     45.83 o 
  -6  -8   6     1366.19     1159.83     29.43 o 
  -5  -8   6      285.97      258.21      5.51 o 
  -4  -8   6      174.47      173.25      5.46 o 
  -3  -8   6      714.71      618.37     18.87 o 
  -2  -8   6     1063.15      964.34     13.75 o 
  -1  -8   6       61.52       56.34      2.98 o 
   0  -8   6      649.79      669.48     10.78 o 
   1  -8   6     1616.24     1718.00     21.43 o 
   2  -8   6      549.94      531.23      9.46 o 
   3  -8   6      941.86      948.88     11.60 o 
   4  -8   6       44.82       38.44      2.45 o 
   5  -8   6      178.23      162.26      4.32 o 
   6  -8   6       24.26       20.80      1.47 o 
   7  -8   6      240.88      238.56      6.05 o 
   8  -8   6       58.53       58.35      4.60 o 
   9  -8   6      307.49      269.67      5.53 o 
 -12  -7   6       49.15       48.64      1.76 o 
 -11  -7   6       71.08       77.08      2.39 o 
 -10  -7   6      668.13      593.36      7.77 o 
  -9  -7   6       95.02       88.34      3.09 o 
  -8  -7   6     2205.06     2000.71     21.68 o 
  -7  -7   6      933.97      855.43     11.62 o 
  -6  -7   6     2225.11     2003.44     26.77 o 
  -5  -7   6      226.30      172.51      6.15 o 
  -4  -7   6     1061.69      966.54     13.85 o 
  -3  -7   6      374.60      353.36     11.45 o 
  -2  -7   6      225.21      192.88      4.66 o 
  -1  -7   6       77.38       78.34      3.30 o 
   0  -7   6      682.37      682.88     13.70 o 
   1  -7   6     1356.15     1384.85     18.24 o 
   2  -7   6      390.95      352.10      8.36 o 
   3  -7   6      921.38      947.84     12.49 o 
   4  -7   6       16.64       19.14      1.72 o 
   5  -7   6       64.34       56.58      2.47 o 
   6  -7   6      186.70      176.26      4.28 o 
   7  -7   6       57.53       56.93      2.39 o 
   8  -7   6      231.06      206.84      6.37 o 
   9  -7   6       29.58       27.95      1.93 o 
  10  -7   6      132.19      115.54      3.62 o 
 -12  -6   6       52.44       49.04      1.90 o 
 -11  -6   6       71.18       62.10      2.45 o 
 -10  -6   6       43.27       41.87      2.21 o 
  -9  -6   6      456.16      418.38      6.83 o 
  -8  -6   6     2753.59     2537.24     22.04 o 
  -7  -6   6     3977.00     3601.78     38.21 o 
  -6  -6   6     1927.05     1764.83     23.42 o 
  -5  -6   6     1125.86     1019.36     14.36 o 
  -4  -6   6      457.77      451.18      9.48 o 
  -3  -6   6      172.46      158.92      4.57 o 
  -2  -6   6      126.37      125.03      3.66 o 
  -1  -6   6      709.92      648.49      9.90 o 
   0  -6   6       50.37       49.98      4.04 o 
   1  -6   6      523.51      495.57      9.47 o 
   2  -6   6      105.59      122.42      4.80 o 
   3  -6   6      194.16      195.80      4.33 o 
   4  -6   6       17.01       15.61      1.44 o 
   5  -6   6       62.62       59.57      2.18 o 
   6  -6   6      263.64      230.66      4.94 o 
   7  -6   6      343.57      318.21      5.03 o 
   8  -6   6       40.03       33.90      2.53 o 
   9  -6   6      235.94      197.29      6.05 o 
  10  -6   6       38.05       33.29      1.87 o 
 -13  -5   6       62.98       57.70      4.28 o 
 -12  -5   6      279.19      268.09      4.62 o 
 -11  -5   6      246.19      242.95      4.90 o 
 -10  -5   6      244.00      236.70      4.56 o 
  -9  -5   6       72.75       65.09      2.50 o 
  -8  -5   6       42.51       39.95      2.09 o 
  -7  -5   6      232.13      212.73      4.03 o 
  -6  -5   6      778.53      732.75      9.41 o 
  -5  -5   6     1977.78     1921.46     23.28 o 
  -4  -5   6      887.68      811.48     15.69 o 
  -3  -5   6      663.89      625.93      8.34 o 
  -2  -5   6      681.54      636.63      9.71 o 
  -1  -5   6      174.88      177.12      4.25 o 
   0  -5   6      163.48      155.36      4.09 o 
   1  -5   6       86.88       85.91      4.05 o 
   2  -5   6      527.52      561.03      8.96 o 
   3  -5   6      420.42      415.14      8.00 o 
   4  -5   6      850.19      795.17     13.70 o 
   5  -5   6       95.19       76.07      2.47 o 
   6  -5   6      498.04      480.14      7.15 o 
   7  -5   6       18.72       21.86      1.39 o 
   8  -5   6       27.90       22.80      2.76 o 
   9  -5   6      138.18      124.44      5.40 o 
  10  -5   6      557.10      486.26      8.14 o 
 -13  -4   6      148.09      134.37      4.51 o 
 -12  -4   6       52.64       47.56      1.99 o 
 -11  -4   6      292.95      272.08      5.28 o 
 -10  -4   6      175.54      157.58      4.02 o 
  -9  -4   6       63.48       56.08      2.30 o 
  -8  -4   6      148.83      129.58      3.37 o 
  -7  -4   6     1213.72     1133.08     10.82 o 
  -6  -4   6     2424.35     2383.08     29.75 o 
  -5  -4   6     1058.87     1036.97     20.22 o 
  -4  -4   6       89.36       84.25      3.42 o 
  -3  -4   6      282.59      267.18      5.75 o 
  -2  -4   6      203.32      195.58      5.04 o 
  -1  -4   6      455.76      426.41      6.83 o 
   0  -4   6      198.57      209.89      5.56 o 
   1  -4   6      371.65      392.50      8.11 o 
   2  -4   6      136.04      155.37      4.44 o 
   3  -4   6      533.86      578.34      9.50 o 
   4  -4   6      347.53      328.14      5.36 o 
   5  -4   6      173.12      162.93      3.17 o 
   6  -4   6      691.45      679.06      8.70 o 
   7  -4   6      427.38      404.13      6.86 o 
   8  -4   6      124.50      118.96      4.58 o 
   9  -4   6       54.40       49.57      2.29 o 
  10  -4   6      187.40      169.86      6.36 o 
 -13  -3   6        7.08        6.49      0.97 o 
 -12  -3   6      193.14      173.18      4.30 o 
 -11  -3   6      169.55      158.29      4.03 o 
 -10  -3   6       49.28       48.20      2.30 o 
  -9  -3   6     1315.45     1225.34     12.69 o 
  -8  -3   6      328.75      293.99      4.62 o 
  -7  -3   6     1377.23     1302.12     13.35 o 
  -6  -3   6      723.20      734.99     12.64 o 
  -5  -3   6      105.52      107.54      3.87 o 
  -4  -3   6     1193.19     1161.71     14.22 o 
  -3  -3   6      778.28      768.87     11.59 o 
  -2  -3   6      104.34      109.28      3.70 o 
  -1  -3   6      671.47      644.64      9.95 o 
   0  -3   6      153.48      155.42      4.72 o 
   1  -3   6      275.78      279.67      6.68 o 
   2  -3   6     1062.41      972.62     14.95 o 
   3  -3   6      333.92      335.18      6.94 o 
   4  -3   6       55.79       51.32      2.48 o 
   5  -3   6      297.12      266.43      4.34 o 
   6  -3   6     4377.82     4188.26     41.56 o 
   7  -3   6      853.62      831.95     11.21 o 
   8  -3   6      135.17      126.95      4.20 o 
   9  -3   6        6.18        6.03      1.15 o 
  10  -3   6      187.28      189.59      8.49 o 
 -13  -2   6       28.03       32.66      1.93 o 
 -12  -2   6      392.73      377.64      7.28 o 
 -11  -2   6      497.22      466.50      7.14 o 
 -10  -2   6       35.39       36.75      2.08 o 
  -9  -2   6       88.63       88.26      3.08 o 
  -8  -2   6      246.51      240.00      4.82 o 
  -7  -2   6     1033.25      987.61      9.19 o 
  -6  -2   6      432.71      423.39      9.18 o 
  -5  -2   6     1048.89      954.46     14.91 o 
  -4  -2   6     1168.95     1153.62     14.08 o 
  -3  -2   6       75.37       74.85      4.19 o 
  -2  -2   6      497.09      534.48      8.66 o 
  -1  -2   6      179.33      195.26      5.41 o 
   0  -2   6     2582.50     2494.83     24.83 o 
   1  -2   6      515.49      523.57      7.86 o 
   2  -2   6     1932.90     1905.77     19.19 o 
   3  -2   6       22.65       24.22      2.36 o 
   4  -2   6      610.52      667.74      8.52 o 
   5  -2   6      121.44      126.20      3.07 o 
   6  -2   6      154.15      177.41      5.63 o 
   7  -2   6      301.29      305.39      6.00 o 
   8  -2   6       48.11       53.91      2.89 o 
   9  -2   6       75.94       77.52      2.98 o 
  10  -2   6      350.30      334.80      7.56 o 
 -13  -1   6      130.51      120.02      3.78 o 
 -12  -1   6     1620.11     1567.02     23.48 o 
 -11  -1   6      323.23      276.57      6.45 o 
 -10  -1   6      841.12      723.27      9.06 o 
  -9  -1   6        2.60        2.39      1.50 o 
  -8  -1   6     1847.87     1862.58     14.05 o 
  -7  -1   6      364.41      385.07      5.12 o 
  -6  -1   6     1197.67     1179.17     16.42 o 
  -5  -1   6      274.12      270.98      6.60 o 
  -4  -1   6     1874.89     1960.42     22.61 o 
  -3  -1   6     3510.85     3604.74     31.87 o 
  -2  -1   6     1184.13     1291.15     16.36 o 
  -1  -1   6      515.39      527.72      8.82 o 
   0  -1   6       25.19       25.87      2.76 o 
   1  -1   6      282.50      276.76      6.12 o 
   2  -1   6      944.17      934.27     13.29 o 
   3  -1   6      441.37      487.67      8.56 o 
   4  -1   6     1302.02     1413.39     16.14 o 
   5  -1   6      377.01      399.24      5.90 o 
   6  -1   6    16590.28    17028.46    182.52 o 
   7  -1   6      317.08      318.33      6.68 o 
   8  -1   6     1174.50     1168.80     13.28 o 
   9  -1   6      103.60      106.97      3.49 o 
  10  -1   6       12.06       13.31      1.26 o 
 -13   0   6      912.22      889.01     12.44 o 
 -12   0   6      738.52      728.13      9.64 o 
 -11   0   6      223.04      179.40      5.13 o 
 -10   0   6      306.39      237.89      4.53 o 
  -9   0   6     1163.83     1133.52     11.12 o 
  -8   0   6       49.41       58.22      1.96 o 
  -7   0   6      112.28      115.47      2.79 o 
  -6   0   6      844.12      854.57     13.27 o 
  -5   0   6      433.11      433.12      7.26 o 
  -4   0   6      195.27      212.02      5.11 o 
  -3   0   6      174.01      200.42      4.25 o 
  -2   0   6      247.55      286.88      5.05 o 
  -1   0   6      562.88      573.28      7.79 o 
   0   0   6      267.85      280.12      5.26 o 
   1   0   6      484.53      479.93      6.61 o 
   2   0   6      422.77      448.65      7.48 o 
   3   0   6        0.84        3.07      1.89 o 
   4   0   6      912.75     1002.20     10.43 o 
   5   0   6      713.48      720.72      7.68 o 
   6   0   6     1896.40     1931.38     27.48 o 
   7   0   6      517.22      592.23      9.97 o 
   8   0   6       24.74       27.65      1.99 o 
   9   0   6      150.99      137.85      3.95 o 
  10   0   6      112.93      120.04      3.38 o 
 -13   1   6      128.23      126.23      3.91 o 
 -12   1   6     1612.89     1619.44     18.70 o 
 -11   1   6      319.42      275.90      6.34 o 
 -10   1   6      830.50      728.46      9.55 o 
  -9   1   6        2.54        3.31      0.87 o 
  -8   1   6     1843.96     1893.14     17.20 o 
  -7   1   6      363.67      397.71      5.35 o 
  -6   1   6     1196.59     1219.14     15.45 o 
  -5   1   6      276.02      289.09      6.29 o 
  -4   1   6     1881.10     2009.48     20.42 o 
  -3   1   6     3512.26     3712.62     32.04 o 
  -2   1   6     1182.63     1344.38     13.35 o 
  -1   1   6      509.05      538.04      7.64 o 
   0   1   6       24.95       27.85      1.47 o 
   1   1   6      278.27      279.18      4.90 o 
   2   1   6      941.69      952.71     10.58 o 
   3   1   6      440.85      480.14      8.21 o 
   4   1   6     1313.40     1449.21     17.39 o 
   5   1   6      374.11      399.03      5.45 o 
   6   1   6    16590.03    17344.41    121.91 o 
   7   1   6      321.31      341.31      6.34 o 
   8   1   6     1176.19     1190.79     13.40 o 
   9   1   6      102.97      101.40      3.41 o 
  10   1   6       11.25       10.17      1.16 o 
 -13   2   6       26.41       35.97      2.38 o 
 -12   2   6      397.60      398.54      7.63 o 
 -11   2   6      498.89      498.87      8.63 o 
 -10   2   6       36.91       42.67      2.48 o 
  -9   2   6       90.70       95.93      3.26 o 
  -8   2   6      243.72      244.30      4.24 o 
  -7   2   6     1035.88     1058.79      9.96 o 
  -6   2   6      430.69      451.85      8.47 o 
  -5   2   6     1045.40     1052.64     13.48 o 
  -4   2   6     1165.19     1219.61     14.24 o 
  -3   2   6       75.52       74.47      3.50 o 
  -2   2   6      497.48      565.17      7.98 o 
  -1   2   6      177.45      198.57      4.00 o 
   0   2   6     2572.67     2557.85     20.97 o 
   1   2   6      516.93      533.75      7.72 o 
   2   2   6     1934.38     1998.93     19.47 o 
   3   2   6       23.32       24.48      1.93 o 
   4   2   6      606.11      684.95      8.67 o 
   5   2   6      118.90      134.05      3.34 o 
   6   2   6      156.69      198.48      4.85 o 
   7   2   6      301.91      321.61      6.16 o 
   8   2   6       47.41       53.48      3.05 o 
   9   2   6       76.39       82.40      3.51 o 
  10   2   6      356.84      377.70      6.30 o 
 -13   3   6        6.24        5.95      1.27 o 
 -12   3   6      192.24      189.10      4.28 o 
 -11   3   6      166.58      166.44      4.82 o 
 -10   3   6       50.89       53.05      2.66 o 
  -9   3   6     1312.81     1307.59     14.91 o 
  -8   3   6      332.60      320.30      5.94 o 
  -7   3   6     1384.65     1410.10     12.63 o 
  -6   3   6      721.84      816.62     14.96 o 
  -5   3   6      104.46      120.38      6.35 o 
  -4   3   6     1195.62     1201.10     19.55 o 
  -3   3   6      781.04      815.02     15.58 o 
  -2   3   6      103.74      115.83      3.64 o 
  -1   3   6      674.22      692.85      9.81 o 
   0   3   6      149.67      153.26      5.12 o 
   1   3   6      276.10      288.69      5.14 o 
   2   3   6     1064.13     1009.71     13.26 o 
   3   3   6      333.86      344.14      6.33 o 
   4   3   6       52.33       49.33      1.77 o 
   5   3   6      287.67      269.70      4.50 o 
   6   3   6     4373.90     4465.77     55.97 o 
   7   3   6      864.02      922.38     10.24 o 
   8   3   6      136.12      137.53      4.01 o 
   9   3   6        6.18        3.06      1.13 o 
  10   3   6      188.31      219.74      5.51 o 
 -13   4   6      148.03      154.48      4.03 o 
 -12   4   6       53.37       53.48      2.64 o 
 -11   4   6      292.62      302.00      6.46 o 
 -10   4   6      175.33      175.76      5.27 o 
  -9   4   6       64.46       69.04      3.38 o 
  -8   4   6      148.84      142.33      3.60 o 
  -7   4   6     1204.41     1231.20     13.21 o 
  -6   4   6     2430.49     2560.70     46.93 o 
  -5   4   6     1060.33     1173.97     18.35 o 
  -4   4   6       89.12       94.80      4.35 o 
  -3   4   6      281.22      279.36     10.03 o 
  -2   4   6      200.75      205.78      5.30 o 
  -1   4   6      454.02      462.87     10.43 o 
   0   4   6      198.44      225.15      4.22 o 
   1   4   6      372.74      415.62      6.44 o 
   2   4   6      137.20      170.49      4.92 o 
   3   4   6      532.56      609.99      8.74 o 
   4   4   6      342.28      365.97      5.04 o 
   5   4   6      173.00      173.75      3.58 o 
   6   4   6      685.22      719.09      8.05 o 
   7   4   6      425.74      457.71      6.42 o 
   8   4   6      123.38      126.98      3.81 o 
   9   4   6       54.39       62.53      3.44 o 
  10   4   6      190.19      201.50      5.20 o 
 -13   5   6       59.99       59.76      2.95 o 
 -12   5   6      283.60      316.31      6.37 o 
 -11   5   6      248.46      280.05      6.12 o 
 -10   5   6      247.46      277.82      6.65 o 
  -9   5   6       71.73       71.45      3.47 o 
  -8   5   6       42.16       41.78      2.79 o 
  -7   5   6      232.57      236.70      4.36 o 
  -6   5   6      779.40      823.64     11.82 o 
  -5   5   6     1981.03     2149.49     27.51 o 
  -4   5   6      889.74      907.47     13.46 o 
  -3   5   6      662.50      699.49     12.93 o 
  -2   5   6      681.73      678.22     13.43 o 
  -1   5   6      175.27      191.62      5.18 o 
   0   5   6      162.72      173.75      3.76 o 
   1   5   6       84.79       90.76      2.95 o 
   2   5   6      517.63      600.35      8.44 o 
   3   5   6      424.41      447.95      7.38 o 
   4   5   6      853.95      882.01      8.39 o 
   5   5   6       95.31       83.68      2.43 o 
   6   5   6      495.07      548.73      6.95 o 
   7   5   6       18.33       24.25      1.72 o 
   8   5   6       27.87       25.79      2.21 o 
   9   5   6      140.08      153.34      5.53 o 
  10   5   6      554.96      549.19     10.96 o 
 -12   6   6       50.82       57.38      2.58 o 
 -11   6   6       69.37       74.78      3.08 o 
 -10   6   6       42.92       51.91      2.97 o 
  -9   6   6      451.54      485.09      8.21 o 
  -8   6   6     2753.18     2992.95     48.28 o 
  -7   6   6     3992.15     4177.26     53.19 o 
  -6   6   6     1936.00     2033.97     16.69 o 
  -5   6   6     1129.74     1169.98     23.29 o 
  -4   6   6      454.41      515.23     11.07 o 
  -3   6   6      172.60      179.69      5.29 o 
  -2   6   6      125.89      143.65      4.66 o 
  -1   6   6      708.29      725.03     11.00 o 
   0   6   6       48.25       46.16      2.77 o 
   1   6   6      526.26      558.12      9.46 o 
   2   6   6      106.74      138.68      3.87 o 
   3   6   6      190.37      211.49      3.44 o 
   4   6   6       16.99       17.30      1.00 o 
   5   6   6       65.66       74.93      2.38 o 
   6   6   6      261.38      259.80      4.65 o 
   7   6   6      341.58      373.02      6.18 o 
   8   6   6       38.10       43.68      2.29 o 
   9   6   6      233.15      239.78      7.41 o 
  10   6   6       39.26       39.64      2.13 o 
 -12   7   6       48.16       55.96      2.46 o 
 -11   7   6       68.19       86.95      3.75 o 
 -10   7   6      663.74      703.38     10.82 o 
  -9   7   6       91.97       95.74      3.60 o 
  -8   7   6     2203.02     2356.46     22.20 o 
  -7   7   6      927.58      996.16     11.49 o 
  -6   7   6     2215.29     2343.59     17.43 o 
  -5   7   6      226.85      207.79     10.15 o 
  -4   7   6     1062.49     1120.73     17.80 o 
  -3   7   6      376.40      414.86      8.50 o 
  -2   7   6      224.45      218.48      5.92 o 
  -1   7   6       80.13       95.11      3.79 o 
   0   7   6      680.37      738.13     15.46 o 
   1   7   6     1348.96     1575.12     24.92 o 
   2   7   6      389.65      398.05      8.24 o 
   3   7   6      917.60     1055.82     10.27 o 
   4   7   6       16.40       22.83      1.37 o 
   5   7   6       64.62       69.39      2.42 o 
   6   7   6      187.33      213.69      4.72 o 
   7   7   6       56.25       68.13      2.65 o 
   8   7   6      231.86      264.40      5.37 o 
   9   7   6       32.38       33.85      2.80 o 
  10   7   6      129.27      130.03      4.17 o 
 -12   8   6       73.49       76.55      3.38 o 
 -11   8   6      168.34      185.20      5.24 o 
 -10   8   6      213.55      227.48      5.69 o 
  -9   8   6      700.50      778.14     10.78 o 
  -8   8   6     6523.15     7113.81     52.50 o 
  -7   8   6     3983.81     4263.07     39.53 o 
  -6   8   6     1365.88     1460.10     23.18 o 
  -5   8   6      284.97      309.36      5.48 o 
  -4   8   6      179.41      199.75      7.22 o 
  -3   8   6      704.46      714.70     15.00 o 
  -2   8   6     1067.56     1158.09     15.56 o 
  -1   8   6       62.21       73.26      3.79 o 
   0   8   6      654.89      779.67     13.40 o 
   1   8   6     1616.03     1934.29     21.66 o 
   2   8   6      551.75      628.27     10.47 o 
   3   8   6      930.18     1090.19     10.95 o 
   4   8   6       42.30       47.41      1.59 o 
   5   8   6      173.65      186.42      3.87 o 
   6   8   6       23.78       24.02      1.79 o 
   7   8   6      238.64      293.36      6.15 o 
   8   8   6       57.07       59.80      2.76 o 
   9   8   6      311.07      346.44      7.79 o 
 -12   9   6       78.96       83.19      2.76 o 
 -11   9   6      181.59      210.26      5.33 o 
 -10   9   6       65.01       69.71      3.08 o 
  -9   9   6       19.05       19.53      1.67 o 
  -8   9   6      217.06      247.94      5.33 o 
  -7   9   6     2774.06     2974.64     26.93 o 
  -6   9   6     1289.41     1439.76     15.44 o 
  -5   9   6      991.52     1038.38     13.65 o 
  -4   9   6     1459.29     1558.90     13.60 o 
  -3   9   6      477.70      538.94     17.03 o 
  -2   9   6      226.70      253.25      6.70 o 
  -1   9   6       14.12       12.48      4.41 o 
   0   9   6      786.55      881.17     21.83 o 
   1   9   6     1649.85     1984.36     40.94 o 
   2   9   6     4896.52     5640.11     54.85 o 
   3   9   6      275.65      295.97      3.93 o 
   4   9   6       25.70       26.33      1.28 o 
   5   9   6      424.35      487.79      6.20 o 
   6   9   6      261.21      308.31      5.66 o 
   7   9   6      427.80      491.20      8.39 o 
   8   9   6       55.30       67.42      2.57 o 
   9   9   6       74.43       87.71      3.48 o 
 -12  10   6      209.73      229.89      4.36 o 
 -11  10   6       85.84       98.12      3.64 o 
 -10  10   6       96.57      102.42      3.58 o 
  -9  10   6      360.64      423.58      7.32 o 
  -8  10   6     1597.78     1867.22     18.68 o 
  -7  10   6     5244.58     5671.25     40.19 o 
  -6  10   6     2158.17     2386.77     27.21 o 
  -5  10   6     3455.37     3733.84     44.87 o 
  -4  10   6      814.70      901.69     14.36 o 
  -3  10   6      281.32      302.97      4.98 o 
  -2  10   6      304.26      324.57      7.47 o 
  -1  10   6      214.08      222.36      6.59 o 
   0  10   6     1230.97     1403.70     25.84 o 
   1  10   6     2343.82     2812.48     27.29 o 
   2  10   6      414.11      492.11      5.75 o 
   3  10   6        3.48        7.59      1.12 o 
   4  10   6       20.30       22.02      1.41 o 
   5  10   6     1035.72     1161.51     15.89 o 
   6  10   6       74.79       87.59      2.98 o 
   7  10   6      230.13      264.45      6.07 o 
   8  10   6       19.27       21.72      1.53 o 
   9  10   6       76.76       78.76      2.99 o 
 -11  11   6      130.96      165.70      4.50 o 
 -10  11   6      373.03      459.37      7.87 o 
  -9  11   6       51.21       55.61      2.43 o 
  -8  11   6      305.44      352.83      6.39 o 
  -7  11   6     1030.83     1105.70     12.44 o 
  -6  11   6      710.27      790.26     10.11 o 
  -5  11   6      359.92      415.81      6.14 o 
  -4  11   6     2440.29     2670.86     30.47 o 
  -3  11   6       19.20       27.52      1.70 o 
  -2  11   6       11.33       14.52      0.98 o 
  -1  11   6      285.56      292.08      4.87 o 
   0  11   6     1758.85     1957.45     28.05 o 
   1  11   6      997.24     1161.67     10.08 o 
   2  11   6      499.16      584.56      7.59 o 
   3  11   6       93.73       97.13      3.27 o 
   4  11   6      144.72      172.72      3.95 o 
   5  11   6      573.23      629.62      9.74 o 
   6  11   6      184.91      231.33      5.37 o 
   7  11   6      406.78      459.57      7.27 o 
   8  11   6       31.49       40.43      1.83 o 
   9  11   6      174.23      179.03     17.48 o 
 -11  12   6      373.00      417.10      6.98 o 
 -10  12   6      631.60      728.23      9.96 o 
  -9  12   6      159.64      192.10      5.33 o 
  -8  12   6       22.23       23.52      1.99 o 
  -7  12   6     1199.32     1378.21     14.31 o 
  -6  12   6       64.46       66.01      2.80 o 
  -5  12   6      823.41      912.52     10.59 o 
  -4  12   6      139.92      140.10      4.06 o 
  -3  12   6      485.14      542.20      7.49 o 
  -2  12   6      964.70     1071.40     16.99 o 
  -1  12   6      120.97      130.42      3.27 o 
   0  12   6      302.35      340.23      5.28 o 
   1  12   6       90.67       92.49      2.70 o 
   2  12   6     1434.80     1579.79     14.15 o 
   3  12   6      381.64      434.42      8.25 o 
   4  12   6      505.49      568.01     11.85 o 
   5  12   6      665.39      789.93     19.21 o 
   6  12   6       34.49       36.65      2.23 o 
   7  12   6        1.14        2.42      1.32 o 
   8  12   6        7.06       11.96      1.12 o 
 -11  13   6      426.98      500.48      8.36 o 
 -10  13   6      223.88      258.84      5.20 o 
  -9  13   6       62.65       73.64      3.24 o 
  -8  13   6      202.25      223.16      5.33 o 
  -7  13   6      163.08      194.25      5.20 o 
  -6  13   6     1262.54     1408.20     16.71 o 
  -5  13   6      180.35      219.49      5.60 o 
  -4  13   6       20.50       30.68      1.80 o 
  -3  13   6      263.03      310.39      5.68 o 
  -2  13   6      423.53      441.67      7.52 o 
  -1  13   6      532.81      601.37      8.27 o 
   0  13   6      134.94      161.65      3.12 o 
   1  13   6        5.33       10.04      1.09 o 
   2  13   6      521.74      609.65      9.84 o 
   3  13   6      356.17      415.19      7.50 o 
   4  13   6      303.24      363.09      9.74 o 
   5  13   6      325.57      394.41      8.11 o 
   6  13   6       48.16       56.08      2.51 o 
   7  13   6      220.89      259.71      5.36 o 
   8  13   6      156.19      166.65      3.84 o 
 -10  14   6       59.35       60.21      3.95 o 
  -9  14   6       95.00      101.21      4.01 o 
  -8  14   6      152.43      184.28      4.69 o 
  -7  14   6      395.16      441.23      7.87 o 
  -6  14   6      430.86      471.70     10.31 o 
  -5  14   6       61.25       63.99      3.46 o 
  -4  14   6      644.56      740.50     10.62 o 
  -3  14   6      597.61      714.85     10.45 o 
  -2  14   6      493.20      545.28      9.71 o 
  -1  14   6      297.52      324.17      6.39 o 
   0  14   6      317.02      346.61      5.50 o 
   1  14   6       97.79      115.70      3.53 o 
   2  14   6      262.26      291.94      5.75 o 
   3  14   6       69.74       79.16      3.35 o 
   4  14   6       43.32       47.94      2.89 o 
   5  14   6        2.88        3.20      2.64 o 
   6  14   6       89.31      102.72      3.53 o 
   7  14   6       38.29       43.79      2.35 o 
   8  14   6      352.46      323.20     10.49 o 
 -10  15   6      118.49      142.29      4.26 o 
  -9  15   6       24.39       32.65      2.23 o 
  -8  15   6       97.24      115.39      4.55 o 
  -7  15   6      104.59       92.38      4.51 o 
  -6  15   6       51.14       67.13      3.51 o 
  -5  15   6        5.94        4.80      1.55 o 
  -4  15   6     1158.91     1215.37     14.02 o 
  -3  15   6     1194.10     1260.31     29.20 o 
  -2  15   6      410.43      442.23      7.56 o 
  -1  15   6      217.87      229.96      5.51 o 
   0  15   6      348.23      448.05      8.16 o 
   1  15   6      209.02      239.76      5.11 o 
   2  15   6      254.68      297.39      6.24 o 
   3  15   6      194.35      226.88      5.45 o 
   4  15   6      242.84      281.94      7.83 o 
   5  15   6     2277.68     2889.81     35.10 o 
   6  15   6      325.88      402.88      9.46 o 
   7  15   6     1078.14     1190.80     16.21 o 
 -10  16   6       43.06       50.28      3.95 o 
  -9  16   6       65.58       75.99      3.35 o 
  -8  16   6      108.16      123.65      3.89 o 
  -7  16   6      344.91      395.27      6.90 o 
  -6  16   6      489.96      527.75      9.83 o 
  -5  16   6       52.87       47.67      2.75 o 
  -4  16   6      306.52      295.18     10.45 o 
  -3  16   6      227.79      234.23      4.99 o 
  -2  16   6      186.72      163.23      4.89 o 
  -1  16   6       21.93       18.41      2.07 o 
   0  16   6      676.20      768.54     14.27 o 
   1  16   6      104.65      110.86      3.49 o 
   2  16   6       72.54       86.22      3.40 o 
   3  16   6      173.53      196.85      5.39 o 
   4  16   6       35.85       48.31      3.04 o 
   5  16   6     1219.80     1479.24     22.71 o 
   6  16   6      196.22      232.98      6.78 o 
   7  16   6       88.56       95.77      3.37 o 
  -9  17   6       77.65       75.51      6.89 o 
  -8  17   6      141.80      167.75      5.61 o 
  -7  17   6       76.07      100.64      4.11 o 
  -6  17   6      413.01      471.46      9.34 o 
  -5  17   6      568.93      624.73     16.06 o 
  -4  17   6      167.60      185.88      5.63 o 
  -3  17   6     1370.31     1378.72     32.69 o 
  -2  17   6     1502.19     1600.64     38.87 o 
  -1  17   6      725.80      719.73     18.83 o 
   0  17   6      186.60      217.66      4.55 o 
   1  17   6     1138.29     1376.96     14.48 o 
   2  17   6      106.92      113.61      4.06 o 
   3  17   6      461.34      557.21      9.70 o 
   4  17   6      453.60      527.37     13.94 o 
   5  17   6     4468.16     5252.26     69.42 o 
   6  17   6      198.93      217.54      5.83 o 
  -8  18   6       23.52       23.89      1.62 o 
  -7  18   6      929.01     1027.77     20.28 o 
  -6  18   6       27.64       27.59      2.00 o 
  -5  18   6       52.07       72.84      3.02 o 
  -4  18   6      483.00      547.83     20.34 o 
  -3  18   6      835.03      912.25     31.59 o 
  -2  18   6      301.02      312.96      6.00 o 
  -1  18   6     1147.58     1179.84     42.38 o 
   0  18   6       95.58      101.31      4.64 o 
   1  18   6      232.21      258.87      6.48 o 
   2  18   6       82.91       91.21      3.48 o 
   3  18   6       15.01       18.12      1.95 o 
   4  18   6       34.77       40.80      2.68 o 
   5  18   6      358.56      395.90     12.82 o 
   6  18   6       11.53       13.72      1.43 o 
  -8  19   6      399.00      471.51     14.13 o 
  -7  19   6       39.25       40.62      3.56 o 
  -6  19   6      233.37      286.79      8.93 o 
  -5  19   6      120.43      139.28      6.34 o 
  -4  19   6       15.43       18.56      2.44 o 
  -3  19   6      490.20      539.46     30.08 o 
  -2  19   6      251.59      267.85     12.20 o 
  -1  19   6       30.41       22.27      2.23 o 
   0  19   6       94.34      117.67      4.73 o 
   1  19   6       66.38       82.07      3.51 o 
   2  19   6      302.96      344.50      6.24 o 
   3  19   6      120.30      130.01      3.95 o 
   4  19   6       57.79       62.65      3.30 o 
   5  19   6     1519.16     1698.88     29.08 o 
  -7  20   6      190.55      235.83      9.58 o 
  -6  20   6       90.04       98.87      4.43 o 
  -5  20   6      272.18      339.27      9.57 o 
  -4  20   6      174.58      224.27      8.49 o 
  -3  20   6      128.36      161.95      6.17 o 
  -2  20   6      144.73      170.52      7.68 o 
  -1  20   6      173.86      193.20      6.60 o 
   0  20   6       56.67       74.28      3.52 o 
   1  20   6       44.22       45.07      2.45 o 
   2  20   6      126.34      150.48      4.61 o 
   3  20   6      285.82      320.62     13.45 o 
   4  20   6       22.48       22.75      2.45 o 
  -6  21   6      132.61      137.10      6.82 o 
  -5  21   6       29.98       32.41      3.70 o 
  -4  21   6      109.62      110.09      4.97 o 
  -3  21   6        7.31        7.61      1.93 o 
  -2  21   6       73.76       80.69      4.83 o 
  -1  21   6      748.82      817.70     20.00 o 
   0  21   6       70.73       81.84      3.94 o 
   1  21   6      124.61      140.97      5.29 o 
   2  21   6      155.65      173.92      5.14 o 
   3  21   6       77.91       85.75      3.84 o 
  -4  22   6      172.96      190.66      8.54 o 
  -3  22   6      174.99      185.82     14.43 o 
  -2  22   6       51.88       59.88      3.48 o 
  -1  22   6      280.01      290.14      7.99 o 
   0  22   6      113.27      127.58      6.87 o 
   1  22   6      233.57      264.97      9.84 o 
  -3 -22   7      206.82      188.72      8.27 o 
  -2 -22   7       21.73       21.70      2.05 o 
  -1 -22   7      150.42      132.71      6.77 o 
   0 -22   7      301.77      285.83     10.79 o 
  -5 -21   7      168.67      145.43      5.01 o 
  -4 -21   7        3.10        4.64      1.29 o 
  -3 -21   7       14.64       13.19      2.37 o 
  -2 -21   7       19.46       14.23      1.82 o 
  -1 -21   7       30.21       29.93      2.80 o 
   0 -21   7      144.39      127.23      4.41 o 
   1 -21   7      166.15      157.31     11.08 o 
   2 -21   7      245.39      207.78      9.21 o 
  -6 -20   7      196.17      163.37      5.52 o 
  -5 -20   7       54.37       52.37      3.39 o 
  -4 -20   7      421.66      369.66     12.84 o 
  -3 -20   7      177.45      159.32      6.72 o 
  -2 -20   7       43.91       44.06      3.55 o 
  -1 -20   7       17.92       15.88      2.13 o 
   0 -20   7      360.07      335.98     13.65 o 
   1 -20   7       98.29      103.32      4.24 o 
   2 -20   7       91.23       78.69      3.53 o 
   3 -20   7      108.59       88.03      3.32 o 
  -7 -19   7       10.88        5.75      1.19 o 
  -6 -19   7      173.73      167.33      7.37 o 
  -5 -19   7      174.14      176.48      7.31 o 
  -4 -19   7      133.07      122.73      4.62 o 
  -3 -19   7       32.07       20.71      2.54 o 
  -2 -19   7       64.68       58.90      6.75 o 
  -1 -19   7     1288.79      914.67     69.54 o 
   0 -19   7       38.28       34.24      5.07 o 
   1 -19   7     1168.15      999.78     20.42 o 
   2 -19   7      188.02      142.96      6.63 o 
   3 -19   7      381.69      321.89      7.39 o 
   4 -19   7      473.59      392.19      7.46 o 
  -8 -18   7      152.05      138.40      4.62 o 
  -7 -18   7       36.01       30.68      2.15 o 
  -6 -18   7       78.62       74.87      3.57 o 
  -5 -18   7       10.99       13.45      1.74 o 
  -4 -18   7      281.46      221.18      8.30 o 
  -3 -18   7      135.26      132.83      5.23 o 
  -2 -18   7      223.78      160.12      7.00 o 
  -1 -18   7      976.73      786.52     18.31 o 
   0 -18   7       50.87       46.48      4.14 o 
   1 -18   7      111.03       94.79      5.87 o 
   2 -18   7      461.39      379.22      9.39 o 
   3 -18   7       61.28       54.08      3.43 o 
   4 -18   7       83.06       69.79      3.31 o 
   5 -18   7      109.06       93.56      3.91 o 
  -9 -17   7      382.62      358.56      6.28 o 
  -8 -17   7       76.84       76.74      2.71 o 
  -7 -17   7      140.90      134.37      4.96 o 
  -6 -17   7       66.67       71.72      3.93 o 
  -5 -17   7      345.71      339.53      8.77 o 
  -4 -17   7       82.40       60.06      3.63 o 
  -3 -17   7      131.67      104.27      8.70 o 
  -2 -17   7     1061.23      853.21     15.15 o 
  -1 -17   7     1394.01     1056.46     22.87 o 
   0 -17   7      113.56       99.13      6.13 o 
   1 -17   7      379.09      313.88      8.79 o 
   2 -17   7      350.91      311.90      9.12 o 
   3 -17   7      126.78      108.84      6.46 o 
   4 -17   7       76.06       67.66      2.91 o 
   5 -17   7      689.68      546.70     29.72 o 
  -9 -16   7       13.32       12.76      1.02 o 
  -8 -16   7      291.57      301.61      6.44 o 
  -7 -16   7      276.65      251.20      7.07 o 
  -6 -16   7        7.77        7.35      1.79 o 
  -5 -16   7      212.96      186.32      6.77 o 
  -4 -16   7      158.52      146.34      5.90 o 
  -3 -16   7      416.42      310.07     10.02 o 
  -2 -16   7      903.16      753.01     13.00 o 
  -1 -16   7     1345.83     1064.61     15.40 o 
   0 -16   7       16.59       15.34      2.33 o 
   1 -16   7      562.64      477.37     13.88 o 
   2 -16   7       95.94       89.76      6.17 o 
   3 -16   7       19.48       14.98      3.36 o 
   4 -16   7      180.04      158.51      5.30 o 
   5 -16   7      172.91      139.57      3.86 o 
   6 -16   7      109.10       89.97      3.31 o 
 -10 -15   7        6.78        5.32      0.90 o 
  -9 -15   7       47.05       46.68      2.32 o 
  -8 -15   7       85.31       73.32      3.27 o 
  -7 -15   7       77.10       76.16      3.93 o 
  -6 -15   7      190.38      162.29      6.22 o 
  -5 -15   7      303.32      276.23      6.63 o 
  -4 -15   7      362.55      324.05      7.20 o 
  -3 -15   7     1175.68      893.44     18.18 o 
  -2 -15   7      196.07      184.69      7.30 o 
  -1 -15   7      708.71      602.77     11.25 o 
   0 -15   7     1057.87      901.66     21.92 o 
   1 -15   7      464.96      377.95      8.62 o 
   2 -15   7       10.56       10.02      1.99 o 
   3 -15   7       28.83       20.48      2.84 o 
   4 -15   7       87.85       69.49      4.53 o 
   5 -15   7      413.03      349.19      6.76 o 
   6 -15   7      195.32      169.15      5.07 o 
 -10 -14   7      303.99      250.58      8.82 o 
  -9 -14   7       11.38       11.53      1.06 o 
  -8 -14   7      202.42      188.20      4.76 o 
  -7 -14   7      202.02      174.34      5.66 o 
  -6 -14   7      555.82      526.67     10.44 o 
  -5 -14   7      147.27      142.33      4.66 o 
  -4 -14   7      566.14      452.86      8.81 o 
  -3 -14   7      224.30      171.77      5.15 o 
  -2 -14   7      575.29      469.50     11.67 o 
  -1 -14   7      286.89      251.70      7.05 o 
   0 -14   7      230.14      227.21      8.14 o 
   1 -14   7      206.78      207.82      6.43 o 
   2 -14   7       21.52       14.93      1.92 o 
   3 -14   7      426.45      349.20      7.84 o 
   4 -14   7       17.20       14.69      2.81 o 
   5 -14   7       27.57       22.48      2.14 o 
   6 -14   7      238.31      196.55      5.83 o 
   7 -14   7       12.34        8.22      1.11 o 
 -11 -13   7      261.96      231.17      8.09 o 
 -10 -13   7      363.19      318.88      4.86 o 
  -9 -13   7      167.59      144.26      3.73 o 
  -8 -13   7       18.21       15.46      1.54 o 
  -7 -13   7       15.65       15.34      1.85 o 
  -6 -13   7      100.64       76.54      3.43 o 
  -5 -13   7      120.61       94.34      3.90 o 
  -4 -13   7      139.58      113.42      4.80 o 
  -3 -13   7      157.48      128.28      4.43 o 
  -2 -13   7       31.90       20.51      2.02 o 
  -1 -13   7      222.15      199.11      6.26 o 
   0 -13   7      240.24      206.74      7.76 o 
   1 -13   7      635.62      590.87     11.55 o 
   2 -13   7      211.24      183.43      5.58 o 
   3 -13   7      713.37      616.46     11.05 o 
   4 -13   7       47.91       47.84     15.23 o 
   5 -13   7       27.70       27.08      2.43 o 
   6 -13   7       52.32       42.88      3.09 o 
   7 -13   7       51.25       41.71      2.54 o 
 -11 -12   7       27.32       23.63      1.27 o 
 -10 -12   7      156.67      142.38      3.42 o 
  -9 -12   7       30.16       31.56      2.02 o 
  -8 -12   7       69.54       56.67      2.73 o 
  -7 -12   7       45.19       41.23      2.17 o 
  -6 -12   7      125.70      113.30      5.01 o 
  -5 -12   7      451.97      394.23      9.01 o 
  -4 -12   7        3.12        6.72      1.93 o 
  -3 -12   7      747.51      667.44     19.38 o 
  -2 -12   7       10.20        8.24      1.26 o 
  -1 -12   7      278.24      246.11      6.53 o 
   0 -12   7      673.12      598.69     10.01 o 
   1 -12   7      313.62      279.02      7.74 o 
   2 -12   7      163.86      149.68      5.14 o 
   3 -12   7      174.54      155.39      5.43 o 
   4 -12   7        7.71       10.56      2.50 o 
   5 -12   7      923.44      776.22     12.81 o 
   6 -12   7       26.54       22.83      2.68 o 
   7 -12   7       74.29       63.95      2.92 o 
   8 -12   7       22.53       19.14      1.44 o 
 -11 -11   7      231.32      203.78      4.04 o 
 -10 -11   7      110.95       93.61      2.96 o 
  -9 -11   7      101.06       96.70      3.43 o 
  -8 -11   7       92.57       77.86      2.77 o 
  -7 -11   7      893.70      804.35     13.62 o 
  -6 -11   7      590.61      522.22      9.41 o 
  -5 -11   7       82.24       73.43      4.44 o 
  -4 -11   7      147.36      138.07      4.75 o 
  -3 -11   7     1532.59     1303.99     16.19 o 
  -2 -11   7      479.63      434.87      7.83 o 
  -1 -11   7      656.05      556.47      8.28 o 
   0 -11   7       17.56       10.41      1.19 o 
   1 -11   7      239.88      226.09      6.19 o 
   2 -11   7      418.20      376.98      8.32 o 
   3 -11   7      927.20      817.52     13.30 o 
   4 -11   7      303.59      260.31      8.00 o 
   5 -11   7       64.85       61.87      3.66 o 
   6 -11   7       81.32       66.71      4.52 o 
   7 -11   7      105.98       91.03      3.68 o 
   8 -11   7        5.92        5.34      0.90 o 
 -11 -10   7      353.98      319.65      5.56 o 
 -10 -10   7       67.49       68.00      3.05 o 
  -9 -10   7       72.86       66.29      3.48 o 
  -8 -10   7      739.25      665.34      9.38 o 
  -7 -10   7      944.71      863.10     10.91 o 
  -6 -10   7      368.36      324.95      8.17 o 
  -5 -10   7    10478.95     9518.86    167.94 o 
  -4 -10   7      134.89      119.92      3.92 o 
  -3 -10   7       65.51       57.48      3.02 o 
  -2 -10   7      723.30      669.27      9.86 o 
  -1 -10   7      461.16      388.43      6.18 o 
   0 -10   7      111.81      100.97      3.04 o 
   1 -10   7     2511.45     2300.42     28.90 o 
   2 -10   7      581.26      572.13      9.44 o 
   3 -10   7      351.07      324.96      7.98 o 
   4 -10   7      694.30      657.09     13.27 o 
   5 -10   7       71.07       57.62      2.84 o 
   6 -10   7      159.33      144.78      4.92 o 
   7 -10   7       99.64       91.84      3.85 o 
   8 -10   7       10.91        7.38      1.11 o 
 -12  -9   7        6.02        6.27      1.20 o 
 -11  -9   7      135.19      134.85      3.69 o 
 -10  -9   7      297.37      279.14      6.33 o 
  -9  -9   7      222.28      204.03      5.26 o 
  -8  -9   7      535.29      484.35      7.96 o 
  -7  -9   7      640.25      568.74      8.33 o 
  -6  -9   7     1902.31     1699.81     31.39 o 
  -5  -9   7      649.79      557.40     11.04 o 
  -4  -9   7     4197.12     3653.66     58.81 o 
  -3  -9   7       44.27       41.41      3.08 o 
  -2  -9   7      193.77      209.37      4.64 o 
  -1  -9   7      177.92      148.86      3.66 o 
   0  -9   7      334.26      306.12      5.31 o 
   1  -9   7      345.03      322.32      7.33 o 
   2  -9   7     1071.18      996.25     12.90 o 
   3  -9   7     2675.36     2465.25     31.44 o 
   4  -9   7      783.04      744.92     14.32 o 
   5  -9   7      348.50      321.33      6.93 o 
   6  -9   7       41.47       33.55      2.59 o 
   7  -9   7       32.02       29.92      2.05 o 
   8  -9   7        2.65        3.83      1.25 o 
   9  -9   7        2.51        2.76      0.67 o 
 -12  -8   7      184.96      173.04      3.90 o 
 -11  -8   7        8.33        6.19      1.12 o 
 -10  -8   7      129.02      113.11      3.65 o 
  -9  -8   7       87.53       83.98      3.17 o 
  -8  -8   7        6.34        7.50      1.26 o 
  -7  -8   7     2993.69     2655.10     22.88 o 
  -6  -8   7    17961.16    16147.59    243.18 o 
  -5  -8   7     9501.58     8485.00    137.81 o 
  -4  -8   7       25.71       20.41      1.53 o 
  -3  -8   7      154.76      134.29      5.73 o 
  -2  -8   7      588.76      545.49      8.41 o 
  -1  -8   7      182.32      159.51      4.33 o 
   0  -8   7      989.46      951.57     11.75 o 
   1  -8   7       48.50       43.46      2.71 o 
   2  -8   7     2142.87     2049.14     18.80 o 
   3  -8   7      505.70      513.70      9.96 o 
   4  -8   7      435.96      406.94     11.77 o 
   5  -8   7      216.90      185.11      4.97 o 
   6  -8   7       83.66       73.42      3.12 o 
   7  -8   7       11.60        8.53      1.39 o 
   8  -8   7       33.58       31.96      3.30 o 
   9  -8   7       21.36       19.85      1.52 o 
 -12  -7   7      144.26      137.16      3.63 o 
 -11  -7   7      110.84      100.59      2.75 o 
 -10  -7   7      327.13      313.05      5.65 o 
  -9  -7   7      192.65      196.10      4.36 o 
  -8  -7   7      193.37      186.20      4.80 o 
  -7  -7   7      539.36      497.38      7.95 o 
  -6  -7   7     1822.56     1651.30     24.48 o 
  -5  -7   7     1882.80     1640.82     17.46 o 
  -4  -7   7       68.92       65.46      3.47 o 
  -3  -7   7      194.80      188.60      8.93 o 
  -2  -7   7      592.86      554.08     10.07 o 
  -1  -7   7       81.67       79.64      3.55 o 
   0  -7   7      592.37      552.60     11.92 o 
   1  -7   7     5889.17     5820.82     66.20 o 
   2  -7   7      574.66      585.00      8.16 o 
   3  -7   7       62.08       64.17      3.43 o 
   4  -7   7      419.99      386.89      8.99 o 
   5  -7   7      579.88      517.03      8.53 o 
   6  -7   7      200.13      192.50      5.12 o 
   7  -7   7        3.77        5.60      1.53 o 
   8  -7   7        3.46        4.72      1.41 o 
   9  -7   7       83.23       69.83      2.89 o 
 -12  -6   7       34.32       32.98      1.64 o 
 -11  -6   7       18.61       17.92      1.52 o 
 -10  -6   7       29.92       28.01      1.87 o 
  -9  -6   7      252.65      235.52      4.88 o 
  -8  -6   7     1711.55     1588.17     14.83 o 
  -7  -6   7       78.15       75.62      2.91 o 
  -6  -6   7      791.67      708.63      8.76 o 
  -5  -6   7      288.40      241.17      6.29 o 
  -4  -6   7      156.46      126.00      5.60 o 
  -3  -6   7      863.59      747.64     13.92 o 
  -2  -6   7      483.10      505.59      9.48 o 
  -1  -6   7       98.99       90.31      3.71 o 
   0  -6   7      648.00      647.58     11.34 o 
   1  -6   7     1108.21     1140.54     21.92 o 
   2  -6   7       82.43       85.47      3.08 o 
   3  -6   7       33.97       34.27      2.03 o 
   4  -6   7      480.55      463.87      7.28 o 
   5  -6   7      210.63      184.15      4.28 o 
   6  -6   7       13.86       16.95      1.78 o 
   7  -6   7      100.97       82.04      4.32 o 
   8  -6   7       44.79       42.59      2.94 o 
   9  -6   7      144.31      138.98      5.42 o 
 -12  -5   7       36.01       31.54      1.46 o 
 -11  -5   7      283.36      284.20      5.40 o 
 -10  -5   7      269.87      247.83      4.93 o 
  -9  -5   7       29.40       26.41      1.79 o 
  -8  -5   7      153.72      145.63      3.95 o 
  -7  -5   7     3130.15     2906.37     19.76 o 
  -6  -5   7     1389.78     1284.80     13.87 o 
  -5  -5   7     1481.59     1429.12     13.81 o 
  -4  -5   7      208.76      176.65      6.73 o 
  -3  -5   7     1007.51      972.27     17.83 o 
  -2  -5   7      497.79      510.90      9.45 o 
  -1  -5   7       98.95       82.08      3.67 o 
   0  -5   7     2535.80     2490.37     31.58 o 
   1  -5   7      295.01      289.72      7.58 o 
   2  -5   7     1010.98     1024.11     12.07 o 
   3  -5   7      139.04      114.34      3.06 o 
   4  -5   7        6.46        8.21      1.02 o 
   5  -5   7      149.02      133.95      3.29 o 
   6  -5   7      666.33      670.19      9.40 o 
   7  -5   7       12.25        6.78      1.79 o 
   8  -5   7       10.97       13.95      2.04 o 
   9  -5   7       22.21       18.92      1.91 o 
 -12  -4   7       11.87       12.07      1.00 o 
 -11  -4   7      200.55      217.71      4.79 o 
 -10  -4   7      225.52      215.93      4.85 o 
  -9  -4   7      479.87      440.66      6.36 o 
  -8  -4   7      351.33      317.17      5.67 o 
  -7  -4   7      258.33      226.77      4.05 o 
  -6  -4   7      800.40      766.14      8.32 o 
  -5  -4   7      584.50      525.67     11.67 o 
  -4  -4   7      931.80      925.49     13.18 o 
  -3  -4   7      710.49      674.92     14.86 o 
  -2  -4   7      325.45      356.32      7.65 o 
  -1  -4   7      155.30      153.40      4.99 o 
   0  -4   7      912.76      893.60     13.63 o 
   1  -4   7     2828.13     2761.51     37.07 o 
   2  -4   7      703.41      687.35     11.10 o 
   3  -4   7      342.24      360.62      5.54 o 
   4  -4   7     1179.46     1161.28     10.71 o 
   5  -4   7      132.87      120.26      3.37 o 
   6  -4   7      109.11      108.40      3.27 o 
   7  -4   7      118.11       99.88      3.81 o 
   8  -4   7      108.27       91.65      3.14 o 
   9  -4   7      152.52      134.79      4.94 o 
 -13  -3   7       84.86       84.14      4.95 o 
 -12  -3   7      541.92      519.60      7.46 o 
 -11  -3   7      528.09      541.83      8.00 o 
 -10  -3   7      538.68      475.63      6.96 o 
  -9  -3   7       25.55       23.02      1.56 o 
  -8  -3   7      100.20       91.83      2.77 o 
  -7  -3   7      864.14      835.42      8.76 o 
  -6  -3   7      456.59      419.64      6.09 o 
  -5  -3   7      148.20      147.72      5.87 o 
  -4  -3   7      821.88      806.17     12.02 o 
  -3  -3   7      613.39      644.36     10.44 o 
  -2  -3   7      477.56      488.32      9.09 o 
  -1  -3   7       87.57       93.41      4.24 o 
   0  -3   7      572.51      603.09     10.76 o 
   1  -3   7      570.20      569.70     10.76 o 
   2  -3   7     1356.12     1341.53     23.62 o 
   3  -3   7      123.51      104.08      2.65 o 
   4  -3   7       14.53       16.36      1.33 o 
   5  -3   7       87.83       87.21      2.98 o 
   6  -3   7      185.48      187.71      4.35 o 
   7  -3   7       81.52       85.36      3.62 o 
   8  -3   7      135.11      122.29      3.42 o 
   9  -3   7      228.03      195.44      6.15 o 
 -13  -2   7       25.87       28.70      2.06 o 
 -12  -2   7      107.00      102.39      3.13 o 
 -11  -2   7      192.25      197.46      4.66 o 
 -10  -2   7      314.32      255.28      5.00 o 
  -9  -2   7      304.26      297.43      5.53 o 
  -8  -2   7      171.88      141.93      3.24 o 
  -7  -2   7      489.17      439.51      5.85 o 
  -6  -2   7      162.06      162.47      3.70 o 
  -5  -2   7      822.68      809.01     19.01 o 
  -4  -2   7      168.26      189.49      5.29 o 
  -3  -2   7       39.61       47.75      2.67 o 
  -2  -2   7      557.79      593.88     10.07 o 
  -1  -2   7     4185.11     4260.85     41.61 o 
   0  -2   7       90.20       87.02      5.05 o 
   1  -2   7     2618.37     2581.73     27.54 o 
   2  -2   7      306.28      290.80      7.66 o 
   3  -2   7       59.30       67.56      2.40 o 
   4  -2   7      419.49      429.70      6.15 o 
   5  -2   7      575.10      563.98      7.85 o 
   6  -2   7      873.71      847.97      9.95 o 
   7  -2   7       18.54       22.86      2.17 o 
   8  -2   7       35.36       43.81      2.17 o 
   9  -2   7      107.15      102.88      3.99 o 
 -13  -1   7        2.03        1.87      0.89 o 
 -12  -1   7      152.05      152.83      3.85 o 
 -11  -1   7      645.39      709.74      9.44 o 
 -10  -1   7      373.41      389.10      6.66 o 
  -9  -1   7      663.90      606.39      8.17 o 
  -8  -1   7      353.28      266.46      4.81 o 
  -7  -1   7      997.79      985.79      8.81 o 
  -6  -1   7      148.74      142.71      3.70 o 
  -5  -1   7     2137.28     2162.69     23.08 o 
  -4  -1   7      778.79      782.97     11.59 o 
  -3  -1   7     2553.67     2718.73     26.96 o 
  -2  -1   7     6650.23     7258.21     58.52 o 
  -1  -1   7     1871.51     1958.55     21.89 o 
   0  -1   7     2576.72     2707.03     27.87 o 
   1  -1   7      663.71      680.03     12.08 o 
   2  -1   7      444.27      460.64      8.24 o 
   3  -1   7      241.35      252.82      4.19 o 
   4  -1   7      215.38      249.42      9.03 o 
   5  -1   7      678.53      674.43      8.06 o 
   6  -1   7       27.72       27.88      1.89 o 
   7  -1   7       71.22       73.45      3.48 o 
   8  -1   7      179.83      173.07      4.17 o 
   9  -1   7      174.82      167.21      4.32 o 
 -13   0   7       13.06       12.23      1.19 o 
 -12   0   7        5.04        8.88      1.11 o 
 -11   0   7      445.66      418.48      9.22 o 
 -10   0   7      103.91       93.71      3.52 o 
  -9   0   7       26.90       32.00      2.02 o 
  -8   0   7        3.26        2.73      0.80 o 
  -7   0   7      337.56      297.00      4.68 o 
  -6   0   7      178.34      172.12      4.06 o 
  -5   0   7      269.29      277.67      8.25 o 
  -4   0   7      270.98      323.02      6.85 o 
  -3   0   7     1013.93     1050.48     12.15 o 
  -2   0   7     8075.73     8851.52     69.20 o 
  -1   0   7     2024.62     1953.26     23.24 o 
   0   0   7     3116.17     3170.89     31.22 o 
   1   0   7       85.23       85.96      4.29 o 
   2   0   7      138.73      124.69      3.64 o 
   3   0   7     1667.67     1791.23     16.26 o 
   4   0   7      250.95      249.05      3.94 o 
   5   0   7      270.22      266.87      4.48 o 
   6   0   7        2.72        2.42      0.98 o 
   7   0   7      313.34      300.47      6.17 o 
   8   0   7      176.91      175.16      4.18 o 
   9   0   7       91.25       89.45      2.73 o 
 -13   1   7        1.92        2.80      0.75 o 
 -12   1   7      153.36      159.18      4.52 o 
 -11   1   7      642.24      727.26     10.63 o 
 -10   1   7      374.28      399.37      7.23 o 
  -9   1   7      666.09      637.05      9.67 o 
  -8   1   7      356.57      283.14      5.42 o 
  -7   1   7      990.74      974.62     10.37 o 
  -6   1   7      148.12      143.48      3.77 o 
  -5   1   7     2132.35     2234.82     23.46 o 
  -4   1   7      786.98      788.30     11.39 o 
  -3   1   7     2554.71     2762.31     31.07 o 
  -2   1   7     6635.88     7432.72     72.33 o 
  -1   1   7     1860.50     1966.96     23.63 o 
   0   1   7     2578.86     2739.60     32.76 o 
   1   1   7      665.41      691.72      8.92 o 
   2   1   7      442.05      474.78      8.38 o 
   3   1   7      243.89      258.38      3.89 o 
   4   1   7      212.39      231.77      4.44 o 
   5   1   7      676.12      681.87      6.96 o 
   6   1   7       27.86       28.37      1.74 o 
   7   1   7       71.85       72.94      3.11 o 
   8   1   7      183.79      186.01      4.33 o 
   9   1   7      177.19      181.06      3.94 o 
 -13   2   7       27.98       31.38      1.77 o 
 -12   2   7      109.33      108.12      3.69 o 
 -11   2   7      190.50      202.05      5.16 o 
 -10   2   7      315.16      278.08      6.64 o 
  -9   2   7      303.93      309.12      6.42 o 
  -8   2   7      170.91      151.06      4.05 o 
  -7   2   7      491.61      472.53      6.91 o 
  -6   2   7      161.77      174.93      3.95 o 
  -5   2   7      821.83      854.84     17.57 o 
  -4   2   7      164.62      195.64      7.67 o 
  -3   2   7       39.00       46.47      5.01 o 
  -2   2   7      559.61      632.16      9.83 o 
  -1   2   7     4216.14     4463.40     36.33 o 
   0   2   7       91.35       98.84      3.51 o 
   1   2   7     2606.07     2671.96     22.18 o 
   2   2   7      301.79      303.33      6.34 o 
   3   2   7       60.41       70.23      2.04 o 
   4   2   7      423.83      441.13      5.21 o 
   5   2   7      570.06      589.54      7.42 o 
   6   2   7      869.33      913.99      9.10 o 
   7   2   7       17.29       21.33      2.00 o 
   8   2   7       38.57       50.29      2.29 o 
   9   2   7      107.33      109.21      3.11 o 
 -13   3   7       83.81       93.42      2.94 o 
 -12   3   7      540.54      563.51      8.87 o 
 -11   3   7      530.56      592.41     10.59 o 
 -10   3   7      539.92      511.46      9.11 o 
  -9   3   7       26.10       27.26      2.02 o 
  -8   3   7       99.49       98.62      3.55 o 
  -7   3   7      866.21      900.00     10.83 o 
  -6   3   7      460.66      462.50      6.23 o 
  -5   3   7      146.63      159.58      7.15 o 
  -4   3   7      816.60      846.97     17.27 o 
  -3   3   7      611.10      683.86     15.08 o 
  -2   3   7      475.18      536.11     11.75 o 
  -1   3   7       82.66       96.89      3.68 o 
   0   3   7      573.29      675.78     11.91 o 
   1   3   7      566.87      608.43     14.57 o 
   2   3   7     1342.59     1405.01     15.53 o 
   3   3   7      122.40      117.34      2.64 o 
   4   3   7       15.21       19.38      1.30 o 
   5   3   7       89.56       96.00      2.75 o 
   6   3   7      186.68      203.56      4.03 o 
   7   3   7       81.80       89.59      3.34 o 
   8   3   7      132.84      136.76      4.12 o 
   9   3   7      225.77      231.55      5.13 o 
 -12   4   7       12.15       15.70      1.53 o 
 -11   4   7      194.81      243.16      6.41 o 
 -10   4   7      224.01      250.52      6.16 o 
  -9   4   7      474.99      489.97      8.16 o 
  -8   4   7      352.66      340.96      6.07 o 
  -7   4   7      259.30      258.11      4.64 o 
  -6   4   7      800.12      861.75      8.89 o 
  -5   4   7      588.40      596.04     17.63 o 
  -4   4   7      927.38      962.51     20.70 o 
  -3   4   7      712.30      728.66     21.52 o 
  -2   4   7      325.16      368.34      7.87 o 
  -1   4   7      154.83      174.11      4.71 o 
   0   4   7      906.45      957.25     10.85 o 
   1   4   7     2838.81     3007.67     25.94 o 
   2   4   7      708.58      745.04     10.56 o 
   3   4   7      340.42      385.80      4.94 o 
   4   4   7     1191.20     1297.86     10.73 o 
   5   4   7      138.81      150.79      3.64 o 
   6   4   7      108.66      120.95      3.12 o 
   7   4   7      116.67      111.33      4.29 o 
   8   4   7      106.20      102.37      3.56 o 
   9   4   7      153.92      164.32      5.00 o 
 -12   5   7       37.32       37.79      2.05 o 
 -11   5   7      287.08      339.06      6.52 o 
 -10   5   7      267.42      285.86      6.56 o 
  -9   5   7       28.53       31.45      2.39 o 
  -8   5   7      156.45      162.87      4.56 o 
  -7   5   7     3135.54     3265.63     25.47 o 
  -6   5   7     1378.50     1444.77     11.72 o 
  -5   5   7     1486.60     1627.96     18.02 o 
  -4   5   7      205.58      198.12      6.96 o 
  -3   5   7     1020.16     1118.70     18.10 o 
  -2   5   7      499.42      546.71      9.96 o 
  -1   5   7      101.43       90.22      3.84 o 
   0   5   7     2518.78     2711.57     24.03 o 
   1   5   7      297.26      320.83      6.60 o 
   2   5   7     1017.33     1167.25     15.27 o 
   3   5   7      140.86      129.16      3.09 o 
   4   5   7        6.17        8.60      0.91 o 
   5   5   7      149.96      155.77      3.55 o 
   6   5   7      660.30      754.00      8.28 o 
   7   5   7       11.65        9.44      1.49 o 
   8   5   7       11.05       10.65      1.43 o 
   9   5   7       22.16       22.73      1.99 o 
 -12   6   7       33.98       36.07      2.38 o 
 -11   6   7       19.25       19.68      1.68 o 
 -10   6   7       30.37       29.78      2.78 o 
  -9   6   7      254.88      284.08      8.45 o 
  -8   6   7     1719.74     1833.10     20.48 o 
  -7   6   7       75.79       82.32      3.29 o 
  -6   6   7      785.81      807.71      8.21 o 
  -5   6   7      291.57      285.35      4.28 o 
  -4   6   7      158.70      147.43      6.10 o 
  -3   6   7      858.13      833.69     15.33 o 
  -2   6   7      480.74      555.62     10.75 o 
  -1   6   7       95.94       91.06      3.98 o 
   0   6   7      638.31      697.66     12.76 o 
   1   6   7     1112.47     1270.46     23.36 o 
   2   6   7       81.03       98.91      3.43 o 
   3   6   7       34.27       36.11      1.37 o 
   4   6   7      483.50      539.18      5.83 o 
   5   6   7      215.05      212.32      4.18 o 
   6   6   7       14.62       17.37      1.51 o 
   7   6   7       99.77       97.71      3.43 o 
   8   6   7       43.25       43.57      2.01 o 
   9   6   7      145.06      149.14      4.47 o 
 -12   7   7      146.24      161.75      4.67 o 
 -11   7   7      108.24      119.36      3.60 o 
 -10   7   7      328.51      364.28      7.31 o 
  -9   7   7      196.15      234.83      6.12 o 
  -8   7   7      202.60      219.74      5.99 o 
  -7   7   7      541.93      586.63     10.02 o 
  -6   7   7     1813.71     1949.02     15.16 o 
  -5   7   7     1884.76     1934.92     19.39 o 
  -4   7   7       71.90       83.29      2.82 o 
  -3   7   7      189.54      221.83      7.53 o 
  -2   7   7      591.23      637.24     11.26 o 
  -1   7   7       82.76       97.62      6.74 o 
   0   7   7      586.94      677.72     16.72 o 
   1   7   7     5891.82     6535.95     85.75 o 
   2   7   7      576.34      672.01      6.12 o 
   3   7   7       60.62       76.30      1.92 o 
   4   7   7      418.02      455.45      6.26 o 
   5   7   7      580.93      630.90      7.52 o 
   6   7   7      195.48      227.13      4.73 o 
   7   7   7        4.12        7.64      1.36 o 
   8   7   7        3.34        2.91      0.86 o 
   9   7   7       84.14       81.59      3.10 o 
 -12   8   7      190.91      207.32      4.91 o 
 -11   8   7        8.20        8.92      1.13 o 
 -10   8   7      128.90      141.13      4.39 o 
  -9   8   7       85.94      101.24      4.03 o 
  -8   8   7        7.16        5.57      1.49 o 
  -7   8   7     2985.43     3253.61     30.80 o 
  -6   8   7    17973.28    19783.16    121.12 o 
  -5   8   7     9519.76    10408.70     82.04 o 
  -4   8   7       31.37       31.70      1.46 o 
  -3   8   7      149.84      164.94      3.46 o 
  -2   8   7      588.72      676.33      8.64 o 
  -1   8   7      184.89      205.47      5.56 o 
   0   8   7      995.61     1131.01     12.45 o 
   1   8   7       51.31       53.89      2.03 o 
   2   8   7     2132.00     2407.48     18.74 o 
   3   8   7      503.41      587.23      6.11 o 
   4   8   7      431.26      485.57      6.50 o 
   5   8   7      219.37      235.68      4.40 o 
   6   8   7       84.32       99.25      3.11 o 
   7   8   7       11.79       10.08      1.39 o 
   8   8   7       33.33       39.27      1.81 o 
   9   8   7       21.58       22.10      1.53 o 
 -12   9   7        5.36        6.06      1.05 o 
 -11   9   7      133.15      165.28      4.06 o 
 -10   9   7      292.19      333.26      6.63 o 
  -9   9   7      222.71      248.37      6.16 o 
  -8   9   7      540.56      613.79     15.79 o 
  -7   9   7      633.34      703.31     10.04 o 
  -6   9   7     1886.18     2084.66     19.16 o 
  -5   9   7      645.45      691.41      7.11 o 
  -4   9   7     4188.82     4486.16     27.90 o 
  -3   9   7       44.11       42.09      1.61 o 
  -2   9   7      193.67      257.89      4.29 o 
  -1   9   7      178.62      185.46      3.61 o 
   0   9   7      332.67      368.63      6.68 o 
   1   9   7      347.35      389.10      6.35 o 
   2   9   7     1073.80     1198.02      9.46 o 
   3   9   7     2680.09     2958.16     30.15 o 
   4   9   7      786.73      928.57      8.92 o 
   5   9   7      351.05      390.04      5.98 o 
   6   9   7       39.97       48.27      2.58 o 
   7   9   7       33.69       37.40      2.09 o 
   8   9   7        2.63        4.55      1.30 o 
 -11  10   7      358.67      401.35      7.93 o 
 -10  10   7       65.45       78.78      2.82 o 
  -9  10   7       73.67       91.96      3.41 o 
  -8  10   7      734.22      831.25     11.31 o 
  -7  10   7      954.84     1095.34     13.54 o 
  -6  10   7      367.34      411.08      9.00 o 
  -5  10   7    10452.22    11741.04     66.56 o 
  -4  10   7      132.45      152.41      3.58 o 
  -3  10   7       65.23       71.33      2.06 o 
  -2  10   7      722.48      810.84     12.58 o 
  -1  10   7      459.13      493.23      6.33 o 
   0  10   7      114.46      131.51      2.85 o 
   1  10   7     2521.98     2819.80     17.01 o 
   2  10   7      575.42      701.56      7.61 o 
   3  10   7      352.57      388.66      6.28 o 
   4  10   7      692.57      803.70      8.16 o 
   5  10   7       69.52       73.54      2.94 o 
   6  10   7      158.24      192.68      4.72 o 
   7  10   7       98.86      119.63      3.34 o 
   8  10   7       10.87        9.31      0.90 o 
 -11  11   7      236.05      265.52      5.45 o 
 -10  11   7      107.34      116.28      3.53 o 
  -9  11   7      102.72      123.69      3.81 o 
  -8  11   7       88.32       94.94      3.56 o 
  -7  11   7      897.74     1073.85     14.65 o 
  -6  11   7      578.17      662.75      9.09 o 
  -5  11   7       77.86       88.68      2.93 o 
  -4  11   7      146.64      165.86      3.77 o 
  -3  11   7     1525.03     1590.23     25.73 o 
  -2  11   7      484.66      545.39      7.95 o 
  -1  11   7      661.56      715.11      9.36 o 
   0  11   7       18.09       16.28      1.28 o 
   1  11   7      239.18      281.10      4.62 o 
   2  11   7      426.94      488.67      7.37 o 
   3  11   7      919.16     1030.60     17.73 o 
   4  11   7      306.93      340.81      7.14 o 
   5  11   7       64.78       80.96      3.18 o 
   6  11   7       81.75      100.25      3.28 o 
   7  11   7      107.46      115.81      3.10 o 
   8  11   7        5.51        5.34      0.63 o 
 -11  12   7       29.41       34.10      2.07 o 
 -10  12   7      157.98      194.14      5.22 o 
  -9  12   7       30.65       43.58      2.22 o 
  -8  12   7       68.40       77.32      3.14 o 
  -7  12   7       44.99       50.38      2.45 o 
  -6  12   7      125.94      135.16      3.95 o 
  -5  12   7      458.30      511.97      9.27 o 
  -4  12   7        2.94        2.02      1.04 o 
  -3  12   7      752.47      838.58     15.75 o 
  -2  12   7       10.00       10.52      1.10 o 
  -1  12   7      275.01      303.57      6.21 o 
   0  12   7      667.31      769.37      7.99 o 
   1  12   7      318.58      369.11      5.83 o 
   2  12   7      160.08      195.01      4.29 o 
   3  12   7      170.96      190.21      4.50 o 
   4  12   7        7.21        7.43      1.48 o 
   5  12   7      923.11     1037.81     12.92 o 
   6  12   7       26.95       29.87      2.05 o 
   7  12   7       74.69       77.16      3.94 o 
 -11  13   7      261.20      303.27      7.00 o 
 -10  13   7      367.24      430.11      8.84 o 
  -9  13   7      168.20      198.99      5.44 o 
  -8  13   7       18.10       19.73      1.74 o 
  -7  13   7       16.70       18.00      1.56 o 
  -6  13   7      100.50      110.71      5.64 o 
  -5  13   7      122.41      124.11      3.72 o 
  -4  13   7      141.80      158.45      3.97 o 
  -3  13   7      159.84      160.95      4.85 o 
  -2  13   7       32.68       28.13      1.88 o 
  -1  13   7      225.99      260.88      6.13 o 
   0  13   7      239.21      268.13      4.61 o 
   1  13   7      636.52      763.28      8.99 o 
   2  13   7      209.84      244.85      5.22 o 
   3  13   7      716.81      808.20     14.33 o 
   4  13   7       47.68       49.48      3.11 o 
   5  13   7       26.94       33.63      2.73 o 
   6  13   7       49.71       57.76      2.92 o 
   7  13   7       51.02       57.28      3.57 o 
 -10  14   7      303.68      341.49      7.11 o 
  -9  14   7       11.33       16.74      2.25 o 
  -8  14   7      199.72      241.02      5.61 o 
  -7  14   7      201.20      227.30      5.87 o 
  -6  14   7      556.31      689.17     12.30 o 
  -5  14   7      146.44      179.78      5.28 o 
  -4  14   7      565.99      605.36      8.60 o 
  -3  14   7      223.02      221.29      6.94 o 
  -2  14   7      573.62      618.89      9.57 o 
  -1  14   7      288.23      338.63      6.62 o 
   0  14   7      231.35      303.40      5.01 o 
   1  14   7      206.01      264.80      5.37 o 
   2  14   7       21.29       22.14      1.82 o 
   3  14   7      424.89      448.91      7.65 o 
   4  14   7       15.89       11.43      1.85 o 
   5  14   7       28.08       29.55      2.48 o 
   6  14   7      240.76      285.71      7.45 o 
   7  14   7       12.04       15.82      1.57 o 
 -10  15   7        6.80        7.72      1.29 o 
  -9  15   7       45.82       62.52      2.83 o 
  -8  15   7       85.12       94.62      3.31 o 
  -7  15   7       76.29       96.02      3.74 o 
  -6  15   7      189.76      219.85      5.42 o 
  -5  15   7      305.99      371.58     10.71 o 
  -4  15   7      357.33      416.06      7.85 o 
  -3  15   7     1178.07     1177.39     14.06 o 
  -2  15   7      198.26      230.26      5.91 o 
  -1  15   7      705.89      756.72     11.24 o 
   0  15   7     1051.10     1229.26     15.67 o 
   1  15   7      465.61      518.64      7.65 o 
   2  15   7        9.98       13.28      1.68 o 
   3  15   7       28.61       27.64      2.79 o 
   4  15   7       88.79      101.74      4.72 o 
   5  15   7      412.23      482.23     10.44 o 
   6  15   7      198.91      235.56      6.26 o 
  -9  16   7       13.79       15.26      1.90 o 
  -8  16   7      296.80      373.77      8.90 o 
  -7  16   7      279.87      338.88      7.39 o 
  -6  16   7        8.07        9.57      1.59 o 
  -5  16   7      213.69      250.82      6.78 o 
  -4  16   7      160.67      188.76      5.10 o 
  -3  16   7      415.98      417.10      8.32 o 
  -2  16   7      898.88     1014.36     14.28 o 
  -1  16   7     1341.28     1430.72     17.90 o 
   0  16   7       15.95       22.46      3.14 o 
   1  16   7      562.19      634.06      8.95 o 
   2  16   7       95.62      121.03      4.72 o 
   3  16   7       21.32       26.87      2.26 o 
   4  16   7      184.03      209.74      5.89 o 
   5  16   7      172.50      192.32      5.95 o 
   6  16   7      109.48      122.07      4.03 o 
  -9  17   7      386.56      470.92      9.68 o 
  -8  17   7       76.69      101.58      3.95 o 
  -7  17   7      140.82      171.52      4.96 o 
  -6  17   7       64.70       82.46      3.79 o 
  -5  17   7      346.46      433.20      9.20 o 
  -4  17   7       80.68       81.15      4.83 o 
  -3  17   7      138.03      150.84      4.79 o 
  -2  17   7     1061.04     1131.29     14.96 o 
  -1  17   7     1398.25     1475.36     32.39 o 
   0  17   7      114.88      131.61      4.69 o 
   1  17   7      381.91      430.03      7.47 o 
   2  17   7      348.25      421.80      7.38 o 
   3  17   7      126.95      148.86      4.46 o 
   4  17   7       79.41       89.98      3.59 o 
   5  17   7      691.70      790.69     12.44 o 
  -8  18   7      149.86      172.02      7.50 o 
  -7  18   7       37.81       36.75      4.00 o 
  -6  18   7       81.89       86.70      3.98 o 
  -5  18   7       11.70       16.68      2.48 o 
  -4  18   7      285.47      302.02      8.65 o 
  -3  18   7      139.71      162.14      5.13 o 
  -2  18   7      228.19      218.48      6.99 o 
  -1  18   7      986.54     1080.61     18.73 o 
   0  18   7       52.90       66.68      3.66 o 
   1  18   7      110.11      125.60      4.23 o 
   2  18   7      462.12      521.59      8.38 o 
   3  18   7       60.95       66.98      2.93 o 
   4  18   7       85.87       95.01      3.83 o 
   5  18   7      106.73      124.17      3.73 o 
  -7  19   7       10.69       11.74      1.65 o 
  -6  19   7      173.26      216.93      7.34 o 
  -5  19   7      175.29      237.09      8.38 o 
  -4  19   7      129.92      167.77      7.48 o 
  -3  19   7       30.41       26.29      3.49 o 
  -2  19   7       63.16       69.23      4.00 o 
  -1  19   7     1275.76     1362.43     24.30 o 
   0  19   7       39.16       44.92      3.51 o 
   1  19   7     1172.89     1316.29     14.75 o 
   2  19   7      189.58      181.22      4.95 o 
   3  19   7      376.37      410.77      8.29 o 
   4  19   7      474.48      524.05     10.57 o 
  -6  20   7      192.03      197.31      7.13 o 
  -5  20   7       54.11       70.25      4.00 o 
  -4  20   7      425.96      497.73     12.19 o 
  -3  20   7      173.66      188.29      9.05 o 
  -2  20   7       42.41       59.92      3.34 o 
  -1  20   7       18.26       27.57      2.54 o 
   0  20   7      359.47      442.47      9.70 o 
   1  20   7       98.84      128.67      4.56 o 
   2  20   7       90.92       94.82      3.11 o 
   3  20   7      107.41      113.42      6.14 o 
  -5  21   7      167.85      172.25      8.13 o 
  -4  21   7        2.38        4.48      2.47 o 
  -3  21   7       14.50       15.69      2.14 o 
  -2  21   7       19.76       24.66      2.63 o 
  -1  21   7       28.10       36.52      2.46 o 
   0  21   7      146.44      165.14      4.98 o 
   1  21   7      167.92      186.42      8.71 o 
  -2  22   7       22.25       24.49      3.03 o 
  -3 -21   8        8.85        9.38      1.50 o 
  -2 -21   8        5.52        9.48      1.52 o 
  -1 -21   8      128.75      110.38      3.94 o 
  -5 -20   8       38.95       30.16      2.34 o 
  -4 -20   8       70.04       62.86      3.63 o 
  -3 -20   8       20.04       13.16      2.39 o 
  -2 -20   8       18.26       19.73      2.16 o 
  -1 -20   8      424.37      371.63      9.92 o 
   0 -20   8      409.38      388.20      7.98 o 
   1 -20   8      721.18      622.30     10.13 o 
   2 -20   8      309.87      266.07      9.82 o 
  -6 -19   8      105.60       72.87      2.69 o 
  -5 -19   8       83.24       75.78      2.81 o 
  -4 -19   8       10.46       11.65      1.62 o 
  -3 -19   8      109.07       92.18      5.17 o 
  -2 -19   8       49.36       45.45      3.80 o 
  -1 -19   8       76.17       59.49      3.29 o 
   0 -19   8      246.35      191.57      6.12 o 
   1 -19   8      170.29      157.77      5.16 o 
   2 -19   8      357.96      319.15      7.11 o 
   3 -19   8      182.35      157.18      5.98 o 
  -7 -18   8       70.79       65.39      2.87 o 
  -6 -18   8      388.66      335.91      6.49 o 
  -5 -18   8      196.42      186.34      5.06 o 
  -4 -18   8       20.79       13.88      1.64 o 
  -3 -18   8        5.62        3.92      1.46 o 
  -2 -18   8      137.81      113.12      6.25 o 
  -1 -18   8      258.95      195.67      7.94 o 
   0 -18   8       98.58       95.42      5.79 o 
   1 -18   8      193.35      147.21      5.54 o 
   2 -18   8       57.12       58.37      4.25 o 
   3 -18   8      155.63      125.13      3.77 o 
   4 -18   8       74.77       64.23      4.41 o 
  -8 -17   8      107.44      100.64      4.13 o 
  -7 -17   8      697.49      646.06      9.52 o 
  -6 -17   8        6.49        4.54      1.69 o 
  -5 -17   8      144.57      120.89      5.08 o 
  -4 -17   8      178.20      134.55      7.25 o 
  -3 -17   8       32.25       27.69      2.35 o 
  -2 -17   8       15.55       18.35      2.28 o 
  -1 -17   8      136.47      115.11      6.63 o 
   0 -17   8       62.33       52.44      3.67 o 
   1 -17   8      249.24      237.91      7.66 o 
   2 -17   8       71.11       59.59      4.80 o 
   3 -17   8      550.06      478.27      8.58 o 
   4 -17   8       18.92       15.79      1.52 o 
  -9 -16   8     1469.96     1480.06     29.62 o 
  -8 -16   8       11.82       13.73      1.75 o 
  -7 -16   8       29.14       28.47      2.48 o 
  -6 -16   8      108.30      112.07      4.84 o 
  -5 -16   8        2.73        2.57      1.30 o 
  -4 -16   8      300.11      247.73      7.92 o 
  -3 -16   8       20.59       25.29      3.83 o 
  -2 -16   8      653.58      592.71     11.01 o 
  -1 -16   8     1337.04     1127.50     23.94 o 
   0 -16   8      622.21      498.30     14.37 o 
   1 -16   8      632.34      515.26     12.28 o 
   2 -16   8      149.84      135.25      6.02 o 
   3 -16   8      157.54      133.81      5.57 o 
   4 -16   8      174.24      145.90      5.14 o 
   5 -16   8      163.36      130.81      6.34 o 
  -9 -15   8      281.08      269.03      4.53 o 
  -8 -15   8       22.47       19.06      1.68 o 
  -7 -15   8      130.82      131.90      4.40 o 
  -6 -15   8      129.04      113.80      5.24 o 
  -5 -15   8       52.44       44.63      4.19 o 
  -4 -15   8      239.28      206.09      7.11 o 
  -3 -15   8      573.38      499.67     11.66 o 
  -2 -15   8      162.24      149.64      4.85 o 
  -1 -15   8     1439.08     1164.08     25.08 o 
   0 -15   8     1630.21     1460.77     28.41 o 
   1 -15   8      563.42      495.17     11.89 o 
   2 -15   8      271.93      209.86      7.71 o 
   3 -15   8      158.37      149.95      7.72 o 
   4 -15   8      356.71      307.38      7.09 o 
   5 -15   8        1.60        1.58      1.47 o 
 -10 -14   8       44.24       46.38      2.07 o 
  -9 -14   8      245.31      198.03      4.16 o 
  -8 -14   8      152.57      139.42      3.92 o 
  -7 -14   8      181.61      157.43      5.17 o 
  -6 -14   8      117.35       89.33      3.98 o 
  -5 -14   8      494.88      449.28      9.63 o 
  -4 -14   8      570.17      444.29      9.58 o 
  -3 -14   8      177.17      151.79      5.60 o 
  -2 -14   8      452.41      428.48     11.04 o 
  -1 -14   8      530.08      471.19      8.98 o 
   0 -14   8       27.62       31.78      4.14 o 
   1 -14   8       45.29       34.64      2.83 o 
   2 -14   8      713.45      583.11     13.71 o 
   3 -14   8      634.04      568.46     16.29 o 
   4 -14   8      105.29       85.30      3.39 o 
   5 -14   8       37.50       30.18      3.12 o 
   6 -14   8      108.10       97.29      2.91 o 
 -10 -13   8       40.34       29.45      1.40 o 
  -9 -13   8       52.93       44.62      1.93 o 
  -8 -13   8      166.39      142.71      4.05 o 
  -7 -13   8      467.38      396.65     10.76 o 
  -6 -13   8      112.83      105.27      4.02 o 
  -5 -13   8      305.60      265.18      6.39 o 
  -4 -13   8      154.47      147.41      5.45 o 
  -3 -13   8      590.18      466.77     12.30 o 
  -2 -13   8      899.64      737.94     15.31 o 
  -1 -13   8      243.22      188.11      5.60 o 
   0 -13   8      487.30      401.35     12.84 o 
   1 -13   8      178.46      154.07      5.03 o 
   2 -13   8      522.92      436.99      8.94 o 
   3 -13   8      290.84      257.88     11.02 o 
   4 -13   8      215.56      185.20      5.22 o 
   5 -13   8      168.84      141.43      3.81 o 
   6 -13   8       33.57       28.64      1.87 o 
 -10 -12   8      663.58      590.75      7.68 o 
  -9 -12   8      131.43      124.15      3.71 o 
  -8 -12   8      631.39      557.48      9.02 o 
  -7 -12   8      149.83      126.89      4.21 o 
  -6 -12   8      347.98      309.53      7.95 o 
  -5 -12   8      579.14      485.48      9.10 o 
  -4 -12   8      256.85      225.99      6.90 o 
  -3 -12   8      755.69      639.93     11.99 o 
  -2 -12   8      623.46      555.16     13.03 o 
  -1 -12   8        8.67        6.01      1.41 o 
   0 -12   8      126.50      105.16      5.45 o 
   1 -12   8      289.37      237.02      6.45 o 
   2 -12   8      213.74      193.87      5.97 o 
   3 -12   8      193.64      170.98      6.18 o 
   4 -12   8      519.50      459.82     10.11 o 
   5 -12   8       76.04       56.16      2.93 o 
   6 -12   8      225.68      189.94      5.57 o 
   7 -12   8      113.99      105.88      4.28 o 
 -11 -11   8      443.66      408.01      6.97 o 
 -10 -11   8       78.67       67.68      2.08 o 
  -9 -11   8      776.15      670.18     11.93 o 
  -8 -11   8      346.32      306.70      6.75 o 
  -7 -11   8       66.77       59.32      2.76 o 
  -6 -11   8     1245.00     1120.92     14.74 o 
  -5 -11   8        7.90        8.56      1.60 o 
  -4 -11   8      627.76      563.29     13.15 o 
  -3 -11   8      680.76      577.62     13.07 o 
  -2 -11   8      809.02      732.17     15.23 o 
  -1 -11   8      226.28      185.21      6.65 o 
   0 -11   8      294.25      259.87      7.43 o 
   1 -11   8       88.71       71.99      3.56 o 
   2 -11   8      163.60      131.68      5.01 o 
   3 -11   8     1021.54      919.26     15.71 o 
   4 -11   8       58.58       53.47      3.73 o 
   5 -11   8      140.68      128.21      4.19 o 
   6 -11   8      162.85      138.47      3.54 o 
   7 -11   8       92.35       77.37      4.06 o 
 -11 -10   8       78.97       73.11      2.52 o 
 -10 -10   8       29.42       26.20      1.78 o 
  -9 -10   8      335.75      332.56      6.15 o 
  -8 -10   8      250.14      222.31      5.89 o 
  -7 -10   8      552.97      482.53      8.28 o 
  -6 -10   8     1011.27      905.05     11.81 o 
  -5 -10   8     7665.22     6697.77     54.38 o 
  -4 -10   8     1725.89     1579.13     20.57 o 
  -3 -10   8     1989.94     1818.47     34.46 o 
  -2 -10   8      309.65      241.55      6.63 o 
  -1 -10   8      330.57      282.15      8.69 o 
   0 -10   8      116.43       96.59      4.54 o 
   1 -10   8      363.39      333.69      7.85 o 
   2 -10   8       24.88       23.21      2.31 o 
   3 -10   8        5.77        6.86      2.47 o 
   4 -10   8       26.48       29.84      2.38 o 
   5 -10   8       71.23       66.03      3.24 o 
   6 -10   8        9.66        7.31      1.15 o 
   7 -10   8       65.89       54.51      3.80 o 
 -11  -9   8      324.44      298.72      4.55 o 
 -10  -9   8      146.12      129.75      3.90 o 
  -9  -9   8       94.20       86.15      3.19 o 
  -8  -9   8      150.65      141.64      4.76 o 
  -7  -9   8      132.53      112.95      3.92 o 
  -6  -9   8     2443.63     2141.98     20.81 o 
  -5  -9   8      850.98      725.93     11.28 o 
  -4  -9   8     1434.70     1224.86     18.86 o 
  -3  -9   8      339.69      306.58      7.31 o 
  -2  -9   8        9.57        7.41      1.13 o 
  -1  -9   8       81.65       71.23      2.71 o 
   0  -9   8       80.00       71.60      3.15 o 
   1  -9   8       46.40       45.71      2.46 o 
   2  -9   8      825.96      744.75     12.55 o 
   3  -9   8      989.43      953.96     16.35 o 
   4  -9   8     1614.19     1608.08     19.64 o 
   5  -9   8       51.55       43.22      2.79 o 
   6  -9   8       13.32       11.95      1.42 o 
   7  -9   8       21.74       26.19      2.59 o 
   8  -9   8       32.22       30.99      1.83 o 
 -12  -8   8     1213.08     1175.37     17.30 o 
 -11  -8   8      615.34      590.56      7.69 o 
 -10  -8   8      164.89      165.32      4.59 o 
  -9  -8   8        7.76       11.91      1.48 o 
  -8  -8   8      361.41      325.35      6.20 o 
  -7  -8   8      447.70      382.87      8.18 o 
  -6  -8   8     7309.51     6584.23     61.44 o 
  -5  -8   8     3612.02     3153.38     28.80 o 
  -4  -8   8     1227.61     1034.89     13.16 o 
  -3  -8   8      737.59      615.99      9.94 o 
  -2  -8   8      134.18      123.61      3.76 o 
  -1  -8   8      106.77       99.33      3.18 o 
   0  -8   8      126.10       99.95      3.71 o 
   1  -8   8      257.86      240.04      5.50 o 
   2  -8   8      949.70      914.73     14.11 o 
   3  -8   8      791.69      767.06     14.41 o 
   4  -8   8      146.77      132.98      4.55 o 
   5  -8   8      451.80      411.08      8.30 o 
   6  -8   8       41.12       31.14      3.53 o 
   7  -8   8      117.66      105.57      3.51 o 
   8  -8   8       28.08       30.05      1.93 o 
 -12  -7   8       13.58       12.00      1.20 o 
 -11  -7   8      411.87      402.75      7.51 o 
 -10  -7   8        4.92        7.02      1.42 o 
  -9  -7   8      321.22      302.32      6.99 o 
  -8  -7   8      380.02      349.96      6.47 o 
  -7  -7   8     1045.22      943.47     12.46 o 
  -6  -7   8      561.88      485.88      7.95 o 
  -5  -7   8     3819.20     3390.30     28.10 o 
  -4  -7   8       90.45       88.13      3.04 o 
  -3  -7   8      614.20      555.29      8.78 o 
  -2  -7   8      364.56      336.51      5.76 o 
  -1  -7   8      805.82      716.87      9.00 o 
   0  -7   8      218.09      215.84      5.43 o 
   1  -7   8      450.66      453.86      7.64 o 
   2  -7   8       30.13       24.94      1.94 o 
   3  -7   8     1194.70     1127.02     17.30 o 
   4  -7   8       65.31       55.79      3.02 o 
   5  -7   8      475.98      453.09      9.21 o 
   6  -7   8       23.30       20.73      2.11 o 
   7  -7   8       55.10       51.88      2.68 o 
   8  -7   8        3.89        0.75      0.80 o 
 -12  -6   8      189.60      191.51      4.05 o 
 -11  -6   8       40.70       37.94      2.01 o 
 -10  -6   8      802.83      791.90     10.10 o 
  -9  -6   8      178.39      170.59      4.26 o 
  -8  -6   8      772.12      712.99      9.67 o 
  -7  -6   8     1595.48     1487.15     17.21 o 
  -6  -6   8     4274.23     3885.00     36.54 o 
  -5  -6   8     2058.43     1859.99     22.77 o 
  -4  -6   8     2493.03     2261.84     18.12 o 
  -3  -6   8       24.05       25.11      1.40 o 
  -2  -6   8      175.39      179.34      4.06 o 
  -1  -6   8      186.60      175.89      4.13 o 
   0  -6   8      397.12      344.77      6.66 o 
   1  -6   8      435.95      416.99      6.12 o 
   2  -6   8     1764.02     1635.37     17.23 o 
   3  -6   8      395.24      397.58      9.04 o 
   4  -6   8       62.78       70.05      3.30 o 
   5  -6   8       99.61       95.04      3.64 o 
   6  -6   8       45.68       41.11      3.36 o 
   7  -6   8      236.37      218.27      6.67 o 
   8  -6   8       24.23       24.25      1.97 o 
 -12  -5   8      184.76      160.13      3.29 o 
 -11  -5   8        3.87        6.11      1.16 o 
 -10  -5   8      128.49      123.55      3.73 o 
  -9  -5   8      250.79      218.48      4.91 o 
  -8  -5   8      390.38      356.44      6.00 o 
  -7  -5   8      429.31      428.27      7.02 o 
  -6  -5   8      143.15      127.70      3.58 o 
  -5  -5   8      169.29      160.18      3.84 o 
  -4  -5   8      586.77      567.00      7.46 o 
  -3  -5   8      718.90      671.12      8.13 o 
  -2  -5   8       17.88       21.13      1.53 o 
  -1  -5   8      495.25      450.12      7.21 o 
   0  -5   8      452.34      446.64      7.82 o 
   1  -5   8      238.53      240.22      4.24 o 
   2  -5   8      265.46      239.45      4.49 o 
   3  -5   8      482.03      484.89      7.90 o 
   4  -5   8      210.68      199.18      4.69 o 
   5  -5   8       12.49       13.80      2.22 o 
   6  -5   8      115.96       96.86      4.92 o 
   7  -5   8        0.85        2.29      1.27 o 
   8  -5   8      192.97      194.69      5.23 o 
 -12  -4   8       20.81       18.96      1.36 o 
 -11  -4   8       21.54       23.83      1.75 o 
 -10  -4   8      233.92      198.36      5.38 o 
  -9  -4   8       46.98       47.21      2.38 o 
  -8  -4   8      264.75      231.40      5.12 o 
  -7  -4   8      928.95      840.61      9.94 o 
  -6  -4   8        5.91        7.51      1.09 o 
  -5  -4   8      213.54      186.10      4.11 o 
  -4  -4   8      332.44      335.07      5.09 o 
  -3  -4   8      535.71      558.74      7.76 o 
  -2  -4   8       29.34       26.41      2.30 o 
  -1  -4   8       89.21       89.04      3.40 o 
   0  -4   8       94.14       86.96      3.40 o 
   1  -4   8       32.42       33.92      1.68 o 
   2  -4   8     2046.48     2027.43     21.57 o 
   3  -4   8      197.29      186.48      3.77 o 
   4  -4   8      231.04      241.40      5.62 o 
   5  -4   8       78.18       67.57      2.86 o 
   6  -4   8      181.97      170.27      5.51 o 
   7  -4   8       87.35       71.12      2.95 o 
   8  -4   8       83.79       69.57      2.38 o 
   9  -4   8       58.45       46.36      3.61 o 
 -12  -3   8       52.48       51.20      1.94 o 
 -11  -3   8        8.53       13.61      1.30 o 
 -10  -3   8       83.47       65.03      3.63 o 
  -9  -3   8      212.58      203.94      4.42 o 
  -8  -3   8       14.92        9.48      1.22 o 
  -7  -3   8     1026.29      927.12      9.20 o 
  -6  -3   8      378.41      344.71      5.42 o 
  -5  -3   8     1863.61     1825.03     16.17 o 
  -4  -3   8      805.00      772.29      8.16 o 
  -3  -3   8      626.22      605.58     15.57 o 
  -2  -3   8      122.41      116.81      4.66 o 
  -1  -3   8     1653.42     1616.84     18.66 o 
   0  -3   8      340.15      344.75      7.56 o 
   1  -3   8      871.89      856.03      9.57 o 
   2  -3   8      148.76      134.32      3.18 o 
   3  -3   8      512.97      513.57      6.83 o 
   4  -3   8     1193.28     1176.83     12.13 o 
   5  -3   8       17.14       13.76      1.46 o 
   6  -3   8       43.84       47.66      2.88 o 
   7  -3   8       32.42       33.68      2.24 o 
   8  -3   8      860.24      763.52     16.35 o 
   9  -3   8      553.56      561.93     14.67 o 
 -12  -2   8       93.94       98.42      2.74 o 
 -11  -2   8      174.69      183.21      4.18 o 
 -10  -2   8     1142.11      989.04     14.16 o 
  -9  -2   8      388.02      358.84      6.35 o 
  -8  -2   8      185.64      197.37      4.68 o 
  -7  -2   8       49.94       43.10      2.39 o 
  -6  -2   8      196.66      191.68      3.93 o 
  -5  -2   8      349.55      336.15      5.80 o 
  -4  -2   8     1425.12     1362.56     13.13 o 
  -3  -2   8      236.16      212.11      8.98 o 
  -2  -2   8      700.78      662.65     15.94 o 
  -1  -2   8      504.57      536.79      9.62 o 
   0  -2   8      655.97      671.15     12.32 o 
   1  -2   8      160.57      173.84      4.28 o 
   2  -2   8     2691.63     2681.97     27.39 o 
   3  -2   8       24.59       25.43      1.55 o 
   4  -2   8       55.56       52.22      2.34 o 
   5  -2   8      160.43      158.02      3.93 o 
   6  -2   8      774.65      734.96     19.39 o 
   7  -2   8      344.71      343.19      6.11 o 
   8  -2   8     2688.28     2509.48     21.67 o 
   9  -2   8       60.98       55.08      4.06 o 
 -12  -1   8       21.01       19.33      1.32 o 
 -11  -1   8      155.23      135.56      3.61 o 
 -10  -1   8      643.29      605.84      8.95 o 
  -9  -1   8     1117.55      877.36     11.54 o 
  -8  -1   8      546.35      454.83      6.74 o 
  -7  -1   8      139.15      138.90      3.54 o 
  -6  -1   8     1952.49     1960.81     18.33 o 
  -5  -1   8       10.64        7.67      0.80 o 
  -4  -1   8      286.73      286.03      7.73 o 
  -3  -1   8      170.94      147.72      4.29 o 
  -2  -1   8      517.93      530.30     10.09 o 
  -1  -1   8      529.05      518.01      9.37 o 
   0  -1   8      302.13      289.61      7.81 o 
   1  -1   8      834.25      840.62      9.49 o 
   2  -1   8      147.84      153.21      3.32 o 
   3  -1   8     1156.29     1194.92     11.97 o 
   4  -1   8       37.39       37.40      2.01 o 
   5  -1   8       40.66       44.24      2.04 o 
   6  -1   8       87.24       88.71      3.19 o 
   7  -1   8        8.26        5.10      1.32 o 
   8  -1   8     2926.97     2833.99     26.98 o 
   9  -1   8      446.13      415.96      9.66 o 
 -12   0   8       81.79       81.98      2.56 o 
 -11   0   8      226.00      264.55      5.09 o 
 -10   0   8     3647.30     3592.89     30.30 o 
  -9   0   8       26.96       10.39      1.55 o 
  -8   0   8     3469.60     2940.46     23.87 o 
  -7   0   8     1540.31     1399.01     13.02 o 
  -6   0   8      364.47      382.69      6.96 o 
  -5   0   8      454.84      515.24      7.26 o 
  -4   0   8      472.47      456.78     12.78 o 
  -3   0   8       87.12       79.07      5.14 o 
  -2   0   8      130.04      141.74      6.01 o 
  -1   0   8      104.29      123.15      5.31 o 
   0   0   8      746.13      752.74     13.11 o 
   1   0   8      477.17      514.57      7.14 o 
   2   0   8      356.08      367.04      5.28 o 
   3   0   8      236.43      249.65      5.32 o 
   4   0   8      646.19      682.49      7.72 o 
   5   0   8       16.89       17.19      1.24 o 
   6   0   8      295.42      340.34      6.09 o 
   7   0   8      245.37      264.87      5.36 o 
   8   0   8     2017.14     1807.42     22.70 o 
   9   0   8       10.35       15.56      1.66 o 
 -12   1   8       21.55       22.20      1.69 o 
 -11   1   8      154.55      141.67      4.13 o 
 -10   1   8      630.90      608.34      8.94 o 
  -9   1   8     1108.27      892.85     11.67 o 
  -8   1   8      544.06      451.02      7.83 o 
  -7   1   8      140.96      147.23      3.66 o 
  -6   1   8     1941.08     1969.05     20.67 o 
  -5   1   8       10.49       10.03      1.36 o 
  -4   1   8      283.92      290.89      7.30 o 
  -3   1   8      171.11      152.09      7.16 o 
  -2   1   8      518.27      531.23     11.48 o 
  -1   1   8      524.85      535.47     11.35 o 
   0   1   8      305.86      302.15      9.17 o 
   1   1   8      831.82      854.72     10.62 o 
   2   1   8      146.86      165.91      3.76 o 
   3   1   8     1159.95     1221.16     12.78 o 
   4   1   8       37.29       39.08      1.79 o 
   5   1   8       41.40       47.75      1.98 o 
   6   1   8       88.79       94.64      3.21 o 
   7   1   8        8.54        7.79      1.33 o 
   8   1   8     2924.01     2929.51     31.86 o 
   9   1   8      446.21      430.43      8.60 o 
 -12   2   8       92.99      102.05      3.30 o 
 -11   2   8      174.30      187.28      4.69 o 
 -10   2   8     1146.67     1040.40     13.57 o 
  -9   2   8      395.07      380.55      7.14 o 
  -8   2   8      185.32      214.39      5.26 o 
  -7   2   8       47.86       41.45      1.92 o 
  -6   2   8      202.54      217.76      4.82 o 
  -5   2   8      351.00      351.62      5.94 o 
  -4   2   8     1423.20     1461.28     17.42 o 
  -3   2   8      236.61      210.90      8.49 o 
  -2   2   8      697.81      705.65     18.88 o 
  -1   2   8      500.89      552.12     15.23 o 
   0   2   8      658.92      705.31     12.59 o 
   1   2   8      159.51      181.20      3.37 o 
   2   2   8     2691.06     2757.74     31.42 o 
   3   2   8       25.23       24.48      1.35 o 
   4   2   8       54.90       60.97      2.10 o 
   5   2   8      163.18      169.88      3.86 o 
   6   2   8      775.17      780.30      9.68 o 
   7   2   8      342.09      373.22      7.19 o 
   8   2   8     2689.18     2658.96     23.20 o 
   9   2   8       61.47       54.00      3.34 o 
 -12   3   8       53.61       66.68      2.80 o 
 -11   3   8        8.43       10.40      1.65 o 
 -10   3   8       84.43       73.22      5.35 o 
  -9   3   8      209.32      216.26      5.24 o 
  -8   3   8       15.54       10.50      1.37 o 
  -7   3   8     1028.33     1022.49     10.34 o 
  -6   3   8      376.03      370.03      5.29 o 
  -5   3   8     1855.74     1959.23     19.64 o 
  -4   3   8      804.42      846.32     10.60 o 
  -3   3   8      616.18      576.54     16.33 o 
  -2   3   8      122.42      131.25      6.26 o 
  -1   3   8     1644.25     1751.54     21.67 o 
   0   3   8      336.53      377.38      5.95 o 
   1   3   8      877.22      923.61     14.57 o 
   2   3   8      150.59      143.94      2.88 o 
   3   3   8      512.80      541.41      6.20 o 
   4   3   8     1197.36     1261.19     10.68 o 
   5   3   8       17.03       16.37      1.29 o 
   6   3   8       43.14       47.93      2.24 o 
   7   3   8       30.24       34.12      2.01 o 
   8   3   8      858.54      860.19     10.21 o 
   9   3   8      563.73      539.24     47.16 o 
 -12   4   8       19.51       17.75      1.84 o 
 -11   4   8       23.64       26.88      2.76 o 
 -10   4   8      235.29      221.71      5.54 o 
  -9   4   8       47.44       52.17      2.62 o 
  -8   4   8      260.37      256.49      5.74 o 
  -7   4   8      932.08      922.40     11.69 o 
  -6   4   8        5.57        7.11      0.93 o 
  -5   4   8      215.66      211.66      4.24 o 
  -4   4   8      332.50      371.96      6.44 o 
  -3   4   8      539.85      624.54      9.87 o 
  -2   4   8       29.96       30.70      2.44 o 
  -1   4   8       87.00       94.73      3.38 o 
   0   4   8       92.37       95.10      2.61 o 
   1   4   8       32.18       35.87      1.40 o 
   2   4   8     2045.36     2199.56     22.26 o 
   3   4   8      199.50      210.01      3.84 o 
   4   4   8      229.07      255.32      4.52 o 
   5   4   8       78.96       75.76      2.47 o 
   6   4   8      181.53      194.89      4.26 o 
   7   4   8       83.66       75.47      2.81 o 
   8   4   8       86.66       80.08      2.72 o 
   9   4   8       59.40       52.89      5.77 o 
 -12   5   8      186.98      189.35      5.13 o 
 -11   5   8        3.87        5.57      1.41 o 
 -10   5   8      127.93      137.04      5.02 o 
  -9   5   8      252.72      251.41      6.19 o 
  -8   5   8      389.06      405.12      7.31 o 
  -7   5   8      430.92      481.91      7.37 o 
  -6   5   8      144.92      154.33      3.48 o 
  -5   5   8      172.76      184.97      4.00 o 
  -4   5   8      588.42      635.86      7.42 o 
  -3   5   8      726.69      761.73     10.34 o 
  -2   5   8       17.89       22.54      1.34 o 
  -1   5   8      496.69      505.02      6.95 o 
   0   5   8      442.69      478.36      5.75 o 
   1   5   8      237.79      266.27      3.70 o 
   2   5   8      263.93      273.76      3.78 o 
   3   5   8      477.99      529.23      6.33 o 
   4   5   8      212.35      220.23      4.23 o 
   5   5   8       12.40       15.16      1.33 o 
   6   5   8      117.04      112.17      3.75 o 
   7   5   8        0.90        1.60      1.02 o 
   8   5   8      186.84      214.81      4.34 o 
 -12   6   8      199.47      239.36      5.86 o 
 -11   6   8       39.22       39.71      2.44 o 
 -10   6   8      799.74      891.41     11.89 o 
  -9   6   8      180.09      195.30      5.42 o 
  -8   6   8      782.28      833.78     11.05 o 
  -7   6   8     1589.33     1721.91     16.14 o 
  -6   6   8     4276.01     4518.71     26.98 o 
  -5   6   8     2056.47     2153.40     14.60 o 
  -4   6   8     2501.27     2601.55     30.88 o 
  -3   6   8       24.16       29.21      2.03 o 
  -2   6   8      174.00      200.59      3.61 o 
  -1   6   8      183.94      193.97      3.22 o 
   0   6   8      394.62      382.36      5.93 o 
   1   6   8      434.33      466.99      7.16 o 
   2   6   8     1771.24     1868.38     12.36 o 
   3   6   8      399.48      453.31      5.78 o 
   4   6   8       64.18       79.55      2.74 o 
   5   6   8       99.48      113.14      2.97 o 
   6   6   8       46.99       42.84      2.71 o 
   7   6   8      229.65      261.21      5.03 o 
   8   6   8       24.78       30.92      1.97 o 
 -12   7   8       14.29       14.62      1.26 o 
 -11   7   8      403.34      485.49      7.39 o 
 -10   7   8        4.51        7.46      1.36 o 
  -9   7   8      319.71      346.05      7.29 o 
  -8   7   8      373.90      403.13      8.15 o 
  -7   7   8     1031.52     1111.68     12.12 o 
  -6   7   8      564.18      606.60      8.93 o 
  -5   7   8     3829.21     4082.75     23.70 o 
  -4   7   8       91.23      102.96      2.92 o 
  -3   7   8      602.52      635.69      7.37 o 
  -2   7   8      364.36      385.93      4.73 o 
  -1   7   8      812.27      844.19      7.35 o 
   0   7   8      215.98      244.81      3.54 o 
   1   7   8      455.50      517.67      5.48 o 
   2   7   8       30.73       29.73      1.40 o 
   3   7   8     1194.71     1319.22     13.12 o 
   4   7   8       65.01       62.02      2.61 o 
   5   7   8      474.29      532.03      7.08 o 
   6   7   8       24.22       27.27      2.12 o 
   7   7   8       57.68       64.96      2.48 o 
   8   7   8        3.70        4.84      0.77 o 
 -12   8   8     1215.50     1421.43     16.67 o 
 -11   8   8      604.94      720.51      9.46 o 
 -10   8   8      165.07      199.24      4.53 o 
  -9   8   8        7.15        8.54      2.02 o 
  -8   8   8      363.91      397.95      7.19 o 
  -7   8   8      450.42      497.43      9.21 o 
  -6   8   8     7296.58     8019.10     63.40 o 
  -5   8   8     3634.71     3848.45     21.83 o 
  -4   8   8     1216.78     1251.84      9.13 o 
  -3   8   8      733.82      753.09      7.85 o 
  -2   8   8      134.92      154.30      2.96 o 
  -1   8   8      104.93      119.44      2.57 o 
   0   8   8      123.82      123.36      2.54 o 
   1   8   8      255.88      274.88      3.88 o 
   2   8   8      948.09     1084.85      9.29 o 
   3   8   8      789.47      918.06      8.34 o 
   4   8   8      145.51      159.42      3.52 o 
   5   8   8      450.34      511.43      9.19 o 
   6   8   8       40.29       36.66      2.11 o 
   7   8   8      117.25      126.60      3.24 o 
   8   8   8       27.90       36.39      1.72 o 
 -11   9   8      329.17      376.49      5.23 o 
 -10   9   8      147.07      158.99      3.91 o 
  -9   9   8       94.77      104.37      3.55 o 
  -8   9   8      145.35      163.56      4.64 o 
  -7   9   8      136.32      142.44      3.98 o 
  -6   9   8     2434.92     2636.68     20.83 o 
  -5   9   8      862.23      902.77      8.98 o 
  -4   9   8     1432.35     1508.49     12.81 o 
  -3   9   8      335.06      354.87      5.34 o 
  -2   9   8        8.12        9.61      1.03 o 
  -1   9   8       85.56       91.44      2.27 o 
   0   9   8       80.03       91.28      2.22 o 
   1   9   8       47.44       54.77      1.76 o 
   2   9   8      820.84      875.90     13.97 o 
   3   9   8      987.85     1180.54     13.04 o 
   4   9   8     1616.60     1960.81     15.56 o 
   5   9   8       50.53       57.17      3.17 o 
   6   9   8       12.15       13.28      1.59 o 
   7   9   8       21.97       27.97      1.75 o 
   8   9   8       31.16       30.23      3.29 o 
 -11  10   8       78.36       91.59      3.87 o 
 -10  10   8       30.67       35.52      1.88 o 
  -9  10   8      333.33      410.09      6.98 o 
  -8  10   8      251.17      289.58      6.74 o 
  -7  10   8      553.83      625.10      8.72 o 
  -6  10   8     1020.97     1146.09     12.72 o 
  -5  10   8     7672.39     8323.22     60.75 o 
  -4  10   8     1736.84     1998.28     16.81 o 
  -3  10   8     1999.73     2213.40     20.63 o 
  -2  10   8      312.35      306.47      5.41 o 
  -1  10   8      328.14      339.85      5.05 o 
   0  10   8      115.94      122.26      2.88 o 
   1  10   8      360.19      407.07      5.49 o 
   2  10   8       23.76       25.80      1.61 o 
   3  10   8        4.98        4.00      0.91 o 
   4  10   8       25.10       30.16      1.67 o 
   5  10   8       67.47       80.09      3.40 o 
   6  10   8        9.92       10.13      1.41 o 
   7  10   8       64.96       73.00      2.47 o 
 -11  11   8      439.25      529.02     10.68 o 
 -10  11   8       81.86       94.38      2.70 o 
  -9  11   8      774.49      860.42     10.44 o 
  -8  11   8      346.49      386.63      7.03 o 
  -7  11   8       66.54       71.40      2.81 o 
  -6  11   8     1245.37     1437.81     14.69 o 
  -5  11   8        7.26        6.47      1.80 o 
  -4  11   8      629.31      712.90      9.47 o 
  -3  11   8      677.65      717.52     10.71 o 
  -2  11   8      803.32      917.20     10.55 o 
  -1  11   8      221.71      220.70      4.75 o 
   0  11   8      291.05      333.30      5.21 o 
   1  11   8       89.08       98.52      2.85 o 
   2  11   8      165.13      175.85      3.77 o 
   3  11   8     1022.50     1151.34     15.66 o 
   4  11   8       59.37       68.24      4.37 o 
   5  11   8      139.72      160.84      4.48 o 
   6  11   8      162.98      186.50      4.39 o 
   7  11   8       94.71       98.29      3.33 o 
 -10  12   8      664.43      758.09     14.12 o 
  -9  12   8      130.21      163.48      4.26 o 
  -8  12   8      630.40      707.51     10.51 o 
  -7  12   8      147.70      162.35      4.98 o 
  -6  12   8      344.43      400.99      7.33 o 
  -5  12   8      584.48      641.28      8.83 o 
  -4  12   8      258.83      303.59      5.63 o 
  -3  12   8      747.53      811.10      9.64 o 
  -2  12   8      620.03      714.28     11.79 o 
  -1  12   8        9.36        7.35      1.23 o 
   0  12   8      127.47      143.95      3.23 o 
   1  12   8      287.83      320.50      6.73 o 
   2  12   8      215.26      261.22      5.13 o 
   3  12   8      195.04      216.89      6.11 o 
   4  12   8      515.99      586.82     11.65 o 
   5  12   8       75.19       77.80      3.53 o 
   6  12   8      225.63      259.75      6.84 o 
   7  12   8      111.84      137.13      3.94 o 
 -10  13   8       38.76       38.58      2.32 o 
  -9  13   8       54.45       65.66      2.96 o 
  -8  13   8      165.06      187.49      4.82 o 
  -7  13   8      469.59      557.30      9.34 o 
  -6  13   8      114.69      131.92      4.04 o 
  -5  13   8      303.61      340.60      6.85 o 
  -4  13   8      153.68      197.88      5.16 o 
  -3  13   8      588.80      613.44      9.69 o 
  -2  13   8      906.10      975.65     12.87 o 
  -1  13   8      239.06      241.45      5.54 o 
   0  13   8      493.41      563.55      6.64 o 
   1  13   8      176.53      201.56      4.32 o 
   2  13   8      516.15      565.94      8.01 o 
   3  13   8      291.48      335.81      9.87 o 
   4  13   8      216.11      265.71      6.89 o 
   5  13   8      169.34      189.08      8.05 o 
   6  13   8       35.03       37.62      2.56 o 
 -10  14   8       41.19       48.85      2.24 o 
  -9  14   8      246.87      260.13      4.93 o 
  -8  14   8      155.10      176.91      5.17 o 
  -7  14   8      183.86      208.51      5.48 o 
  -6  14   8      117.78      118.40      4.33 o 
  -5  14   8      486.71      584.03      9.95 o 
  -4  14   8      566.56      575.00      9.05 o 
  -3  14   8      175.66      192.77      5.15 o 
  -2  14   8      442.77      557.07      9.27 o 
  -1  14   8      525.34      627.78      9.24 o 
   0  14   8       28.05       34.88      1.89 o 
   1  14   8       47.05       51.50      2.40 o 
   2  14   8      708.77      766.07      9.97 o 
   3  14   8      639.61      735.45     11.07 o 
   4  14   8      104.78      124.87      4.58 o 
   5  14   8       38.82       38.58      2.28 o 
   6  14   8      109.83      136.95      4.27 o 
  -9  15   8      278.33      355.14      7.26 o 
  -8  15   8       23.80       26.76      1.98 o 
  -7  15   8      135.85      179.72      5.38 o 
  -6  15   8      128.54      141.15      5.10 o 
  -5  15   8       53.41       61.58      4.52 o 
  -4  15   8      237.94      266.72      5.84 o 
  -3  15   8      562.24      643.72     11.93 o 
  -2  15   8      165.57      198.76      5.85 o 
  -1  15   8     1440.80     1546.49     19.98 o 
   0  15   8     1640.06     1948.07     21.53 o 
   1  15   8      574.32      667.46      9.03 o 
   2  15   8      269.58      281.40      6.04 o 
   3  15   8      156.34      185.50      5.05 o 
   4  15   8      360.34      401.12      7.81 o 
   5  15   8        1.49        2.50      1.77 o 
   6  15   8      222.61      233.62      5.02 o 
  -9  16   8     1468.92     1794.01     20.03 o 
  -8  16   8       13.60       15.79      1.42 o 
  -7  16   8       30.32       36.64      2.39 o 
  -6  16   8      110.28      144.62      4.91 o 
  -5  16   8        2.58        5.90      1.68 o 
  -4  16   8      294.58      340.06      6.98 o 
  -3  16   8       20.48       36.28      2.61 o 
  -2  16   8      656.85      776.38     11.87 o 
  -1  16   8     1333.68     1544.31     31.18 o 
   0  16   8      624.67      678.66     12.47 o 
   1  16   8      637.68      700.73      9.63 o 
   2  16   8      154.89      192.40      5.03 o 
   3  16   8      160.25      181.06      4.67 o 
   4  16   8      171.54      202.77      5.00 o 
   5  16   8      166.15      190.49      4.95 o 
  -8  17   8      103.95      126.53      4.79 o 
  -7  17   8      686.14      811.99     11.18 o 
  -6  17   8        6.17        6.66      1.35 o 
  -5  17   8      148.49      172.97      6.23 o 
  -4  17   8      177.99      182.02      5.48 o 
  -3  17   8       31.62       35.60      2.42 o 
  -2  17   8       17.23       23.40      2.14 o 
  -1  17   8      136.59      152.02      6.17 o 
   0  17   8       61.05       65.47      4.42 o 
   1  17   8      252.51      323.39      7.37 o 
   2  17   8       70.75       79.34      3.01 o 
   3  17   8      543.92      599.94      8.38 o 
   4  17   8       18.98       21.36      1.80 o 
  -7  18   8       69.47       88.92      4.18 o 
  -6  18   8      392.36      457.56     11.24 o 
  -5  18   8      193.33      239.74      9.64 o 
  -4  18   8       21.42       22.16      3.84 o 
  -3  18   8        5.96        6.95      1.42 o 
  -2  18   8      136.98      141.90      6.18 o 
  -1  18   8      256.04      269.39      8.01 o 
   0  18   8       97.82      128.34      5.52 o 
   1  18   8      192.48      200.37      5.49 o 
   2  18   8       57.99       69.01      2.46 o 
   3  18   8      153.71      163.52      4.81 o 
  -6  19   8      104.49      106.09      4.55 o 
  -5  19   8       82.72       96.29      4.88 o 
  -4  19   8       11.79       16.04      2.57 o 
  -3  19   8      107.12      127.54      6.29 o 
  -2  19   8       48.98       64.36      3.55 o 
  -1  19   8       75.52       76.63      3.99 o 
   0  19   8      247.97      251.18      7.10 o 
   1  19   8      170.66      200.86      7.25 o 
   2  19   8      358.05      386.05     13.02 o 
  -5  20   8       41.01       37.34      2.65 o 
  -4  20   8       69.59       85.21      4.32 o 
  -3  20   8       20.91       25.04      2.68 o 
  -2  20   8       17.45       20.02      3.52 o 
  -1  20   8      424.21      456.55     10.06 o 
   0  20   8      407.05      476.21      9.05 o 
   1  20   8      720.38      765.96     14.05 o 
  -3  21   8        8.83       10.75      1.48 o 
  -2  21   8        6.68       10.35      2.08 o 
  -1  21   8      130.20      135.94      6.86 o 
   0  21   8      112.93      110.70      5.81 o 
  -3 -20   9       97.99       84.69      3.64 o 
  -2 -20   9      150.38      139.42      4.83 o 
  -1 -20   9       23.34       19.79      2.58 o 
  -5 -19   9      194.34      178.11     14.96 o 
  -4 -19   9      535.41      466.18     10.35 o 
  -3 -19   9        5.89        4.17      1.06 o 
  -2 -19   9      199.75      179.09      5.04 o 
  -1 -19   9      157.46      128.88      4.27 o 
   0 -19   9       91.96       75.81      3.84 o 
   1 -19   9      137.28      114.28      6.56 o 
  -6 -18   9       19.33       14.29      1.31 o 
  -5 -18   9       66.06       52.87      2.70 o 
  -4 -18   9       39.72       29.99      2.98 o 
  -3 -18   9       16.97       14.98      2.38 o 
  -2 -18   9      209.16      197.23      6.04 o 
  -1 -18   9       81.41       61.12      3.44 o 
   0 -18   9       47.39       45.13      2.88 o 
   1 -18   9     1528.13     1200.30     28.44 o 
   2 -18   9       11.23       10.85      1.15 o 
  -7 -17   9       69.12       72.66      2.93 o 
  -6 -17   9      239.41      208.83      4.84 o 
  -5 -17   9       62.52       57.57      2.79 o 
  -4 -17   9       47.51       42.48      2.86 o 
  -3 -17   9      111.57       94.81      5.58 o 
  -2 -17   9      527.62      464.90     12.78 o 
  -1 -17   9       59.52       50.26      2.89 o 
   0 -17   9      560.32      452.50     10.06 o 
   1 -17   9      226.82      193.05      7.48 o 
   2 -17   9      478.15      399.58      7.16 o 
   3 -17   9       73.45       65.36      2.85 o 
  -8 -16   9       58.89       58.40      2.50 o 
  -7 -16   9      300.35      290.79      6.83 o 
  -6 -16   9      172.93      163.95      4.73 o 
  -5 -16   9       82.21       74.83      3.44 o 
  -4 -16   9      138.84      119.62      4.47 o 
  -3 -16   9       23.72       24.35      2.59 o 
  -2 -16   9       39.80       40.02      4.31 o 
  -1 -16   9      309.91      239.14      7.66 o 
   0 -16   9      453.04      394.86     10.00 o 
   1 -16   9     1425.31     1178.33     18.42 o 
   2 -16   9       19.27       16.41      2.75 o 
   3 -16   9      516.36      415.69      8.06 o 
   4 -16   9       20.92       20.99      2.83 o 
  -9 -15   9      491.17      466.99     12.74 o 
  -8 -15   9       21.58       14.69      1.21 o 
  -7 -15   9       30.99       30.11      2.49 o 
  -6 -15   9       12.87       15.17      1.76 o 
  -5 -15   9      135.41      124.77      4.69 o 
  -4 -15   9       49.42       41.65      3.17 o 
  -3 -15   9       28.69       24.13      2.43 o 
  -2 -15   9      481.25      429.25     13.65 o 
  -1 -15   9       64.90       60.03      5.22 o 
   0 -15   9      289.47      252.77      7.07 o 
   1 -15   9       29.09       29.17      3.11 o 
   2 -15   9      249.01      212.26      8.68 o 
   3 -15   9      117.35       96.97      3.17 o 
   4 -15   9       34.91       23.50      2.34 o 
  -9 -14   9      529.70      485.33     10.00 o 
  -8 -14   9      235.01      202.73      4.84 o 
  -7 -14   9       15.75       17.87      1.58 o 
  -6 -14   9      108.19       93.05      3.59 o 
  -5 -14   9      306.75      284.61      7.50 o 
  -4 -14   9      301.42      248.64      7.88 o 
  -3 -14   9       37.37       32.50      3.15 o 
  -2 -14   9      529.56      472.79     11.75 o 
  -1 -14   9      832.95      723.04     18.73 o 
   0 -14   9      213.61      177.87      6.14 o 
   1 -14   9      419.73      362.79     10.23 o 
   2 -14   9      112.87       94.26      6.24 o 
   3 -14   9      391.76      337.74      7.48 o 
   4 -14   9       44.23       32.84      1.74 o 
   5 -14   9      422.19      333.21      8.12 o 
  -9 -13   9       62.30       52.33      2.22 o 
  -8 -13   9      244.40      227.79      4.99 o 
  -7 -13   9      121.93      113.20      4.27 o 
  -6 -13   9       53.25       46.91      2.64 o 
  -5 -13   9      152.20      134.54      5.46 o 
  -4 -13   9      655.56      625.22     14.30 o 
  -3 -13   9      703.25      641.91     12.28 o 
  -2 -13   9      342.09      293.15      9.27 o 
  -1 -13   9      223.44      179.41     10.72 o 
   0 -13   9       48.64       45.77      3.40 o 
   1 -13   9      152.98      122.88      6.14 o 
   2 -13   9      401.56      351.13     12.37 o 
   3 -13   9      107.46       92.55      4.10 o 
   4 -13   9       24.84       20.47      1.65 o 
   5 -13   9       29.78       23.71      1.67 o 
 -10 -12   9       40.21       38.15      2.45 o 
  -9 -12   9       30.57       27.77      1.32 o 
  -8 -12   9       11.09       11.51      1.09 o 
  -7 -12   9      334.90      328.51      6.61 o 
  -6 -12   9      208.96      194.62      6.02 o 
  -5 -12   9       47.17       37.18      2.25 o 
  -4 -12   9       41.13       34.61      2.63 o 
  -3 -12   9      267.00      278.23      7.81 o 
  -2 -12   9       57.19       43.80      3.23 o 
  -1 -12   9      258.71      234.41     14.62 o 
   0 -12   9      202.97      187.54      5.70 o 
   1 -12   9       90.59       71.56      4.02 o 
   2 -12   9      121.52       90.37      6.50 o 
   3 -12   9       23.61       22.76      2.44 o 
   4 -12   9      488.43      413.19      8.57 o 
   5 -12   9       51.07       41.79      2.07 o 
   6 -12   9      353.03      308.90      7.60 o 
 -10 -11   9      492.20      450.19      6.80 o 
  -9 -11   9       54.97       53.04      2.16 o 
  -8 -11   9      434.17      416.75      6.76 o 
  -7 -11   9       75.22       63.65      4.60 o 
  -6 -11   9      323.02      293.38      5.57 o 
  -5 -11   9      906.02      854.67     16.04 o 
  -4 -11   9      303.26      276.13      7.03 o 
  -3 -11   9      104.39      102.47      9.01 o 
  -2 -11   9       59.93       57.52      3.71 o 
  -1 -11   9      135.47      118.06      7.58 o 
   0 -11   9      368.41      329.59      7.70 o 
   1 -11   9      360.38      316.10      7.54 o 
   2 -11   9      759.92      710.57     25.30 o 
   3 -11   9      113.43      107.06      4.66 o 
   4 -11   9       55.90       47.29      2.93 o 
   5 -11   9      197.90      183.82      4.68 o 
   6 -11   9       56.51       44.25      4.55 o 
 -11 -10   9     1434.89     1360.53     27.32 o 
 -10 -10   9      123.49      113.36      3.74 o 
  -9 -10   9      369.90      348.29      5.88 o 
  -8 -10   9       66.36       61.35      3.21 o 
  -7 -10   9       68.98       61.88      2.72 o 
  -6 -10   9      260.80      238.28      5.56 o 
  -5 -10   9     1103.73     1031.11     12.98 o 
  -4 -10   9     1812.05     1639.75     20.47 o 
  -3 -10   9     3274.02     2954.42     36.51 o 
  -2 -10   9      471.57      422.40      9.97 o 
  -1 -10   9      387.13      318.96      8.41 o 
   0 -10   9       80.47       75.78      3.28 o 
   1 -10   9      178.48      154.29      4.61 o 
   2 -10   9       66.31       54.52      3.03 o 
   3 -10   9      301.99      272.99      8.94 o 
   4 -10   9      908.55      812.38     12.94 o 
   5 -10   9      102.77       96.51      4.25 o 
   6 -10   9       31.10       23.88      1.77 o 
   7 -10   9        3.36        5.14      1.34 o 
 -11  -9   9      210.27      197.85      4.72 o 
 -10  -9   9       35.98       34.95      1.86 o 
  -9  -9   9       75.14       74.04      2.75 o 
  -8  -9   9      100.18       85.27      5.17 o 
  -7  -9   9      149.06      129.25      3.74 o 
  -6  -9   9      406.56      356.01      7.89 o 
  -5  -9   9     1519.40     1448.36     32.36 o 
  -4  -9   9     2050.10     1874.05     17.74 o 
  -3  -9   9     5547.72     5137.66     50.38 o 
  -2  -9   9     1161.25     1081.19     17.03 o 
  -1  -9   9       14.17       11.36      1.85 o 
   0  -9   9       40.45       39.54      2.47 o 
   1  -9   9      830.74      753.94     11.01 o 
   2  -9   9       89.51       90.24      3.94 o 
   3  -9   9      335.70      329.16      7.70 o 
   4  -9   9      319.26      285.19      8.75 o 
   5  -9   9      754.04      650.87     12.35 o 
   6  -9   9      349.25      307.95      7.16 o 
   7  -9   9       72.73       63.69      3.21 o 
 -11  -8   9       69.29       76.51      4.06 o 
 -10  -8   9       66.68       55.06      2.39 o 
  -9  -8   9       28.53       28.94      1.90 o 
  -8  -8   9        8.11        7.92      1.38 o 
  -7  -8   9      106.33      105.24      3.46 o 
  -6  -8   9      444.20      416.10      7.68 o 
  -5  -8   9     1420.23     1297.53     16.27 o 
  -4  -8   9     5876.44     5334.84     43.52 o 
  -3  -8   9     4330.56     3988.84     41.16 o 
  -2  -8   9      179.04      152.59      4.76 o 
  -1  -8   9      279.02      268.04      6.75 o 
   0  -8   9       34.92       28.16      2.29 o 
   1  -8   9        8.84        9.23      1.43 o 
   2  -8   9      135.49      132.39      4.81 o 
   3  -8   9      104.67      111.05      3.90 o 
   4  -8   9      753.63      703.19     14.56 o 
   5  -8   9      262.71      212.87      6.89 o 
   6  -8   9       48.29       45.84      2.84 o 
   7  -8   9        6.76        4.51      1.37 o 
 -11  -7   9       82.53       76.60      3.31 o 
 -10  -7   9      285.23      288.64      5.66 o 
  -9  -7   9      125.41      113.80      3.98 o 
  -8  -7   9      211.95      200.41      4.67 o 
  -7  -7   9       44.53       39.91      2.20 o 
  -6  -7   9      137.95      118.23      3.63 o 
  -5  -7   9      935.80      864.30     10.70 o 
  -4  -7   9     1974.82     1851.11     17.88 o 
  -3  -7   9     1325.24     1208.07     12.25 o 
  -2  -7   9      536.46      511.60      8.02 o 
  -1  -7   9      205.49      199.97      4.64 o 
   0  -7   9      816.03      793.53     11.79 o 
   1  -7   9      462.94      415.43      7.88 o 
   2  -7   9      129.93      112.80      3.94 o 
   3  -7   9      903.21      861.90     17.38 o 
   4  -7   9       20.45       17.86      1.81 o 
   5  -7   9       65.48       59.99      3.90 o 
   6  -7   9      190.64      177.74      5.01 o 
   7  -7   9       11.23       10.53      1.08 o 
 -12  -6   9      426.03      399.64      8.01 o 
 -11  -6   9       25.89       27.92      1.77 o 
 -10  -6   9      238.94      249.60      5.34 o 
  -9  -6   9       80.54       76.76      3.34 o 
  -8  -6   9      384.22      366.57      6.47 o 
  -7  -6   9      113.53      105.83      3.50 o 
  -6  -6   9      133.48      125.11      3.47 o 
  -5  -6   9      111.62      102.39      3.39 o 
  -4  -6   9     1363.16     1241.17     12.49 o 
  -3  -6   9      984.54      913.34      9.00 o 
  -2  -6   9       35.36       35.54      1.75 o 
  -1  -6   9      134.96      107.44      2.72 o 
   0  -6   9      136.41      132.75      3.56 o 
   1  -6   9      297.30      288.24      6.33 o 
   2  -6   9      200.85      189.17      4.66 o 
   3  -6   9      483.60      465.39      8.04 o 
   4  -6   9       12.51       11.83      1.43 o 
   5  -6   9      109.77       97.69      4.97 o 
   6  -6   9       28.05       24.35      2.16 o 
   7  -6   9       68.81       63.35      2.48 o 
 -12  -5   9       14.41       15.92      1.54 o 
 -11  -5   9      252.14      243.46      4.58 o 
 -10  -5   9      227.94      225.97      5.14 o 
  -9  -5   9       10.87        9.27      1.29 o 
  -8  -5   9      117.45      102.50      3.07 o 
  -7  -5   9      154.18      125.29      3.76 o 
  -6  -5   9      311.22      293.96      5.81 o 
  -5  -5   9      272.21      235.62      4.59 o 
  -4  -5   9       27.45       26.41      2.07 o 
  -3  -5   9      340.27      330.16      5.02 o 
  -2  -5   9       42.80       39.88      1.60 o 
  -1  -5   9      609.55      570.64      7.33 o 
   0  -5   9       11.30       14.83      1.26 o 
   1  -5   9     1163.13     1123.78     13.36 o 
   2  -5   9     1217.71     1129.14     14.92 o 
   3  -5   9      220.60      236.12      5.89 o 
   4  -5   9      259.14      274.96      5.11 o 
   5  -5   9      100.99       97.25      3.61 o 
   6  -5   9       83.32       82.49      3.64 o 
   7  -5   9       73.84       72.18      2.83 o 
 -12  -4   9        3.53        4.59      1.07 o 
 -11  -4   9      404.88      417.83      6.49 o 
 -10  -4   9      231.74      198.15      4.94 o 
  -9  -4   9      301.15      299.49      8.13 o 
  -8  -4   9     1038.51      960.73     11.27 o 
  -7  -4   9      108.37      104.94      3.12 o 
  -6  -4   9       47.76       48.43      2.32 o 
  -5  -4   9      217.65      194.33      4.45 o 
  -4  -4   9      291.02      299.76      5.03 o 
  -3  -4   9      713.68      694.15      8.01 o 
  -2  -4   9       12.46       17.30      1.16 o 
  -1  -4   9      412.76      387.18      6.23 o 
   0  -4   9      826.78      823.09      9.44 o 
   1  -4   9      730.96      727.84      9.03 o 
   2  -4   9      335.32      319.65      6.46 o 
   3  -4   9     1924.45     1883.81     17.51 o 
   4  -4   9      142.55      143.14      3.80 o 
   5  -4   9       46.28       48.38      2.73 o 
   6  -4   9      176.68      175.65      4.58 o 
   7  -4   9      231.91      226.46      4.50 o 
   8  -4   9        1.73        4.12      1.44 o 
 -12  -3   9        1.51        1.10      0.61 o 
 -11  -3   9       29.19       30.78      1.79 o 
 -10  -3   9      102.78      106.20      3.67 o 
  -9  -3   9      102.79      105.98      3.59 o 
  -8  -3   9      396.60      339.91      6.75 o 
  -7  -3   9       54.30       53.93      2.43 o 
  -6  -3   9      307.36      298.31      5.58 o 
  -5  -3   9      139.34      138.22      3.57 o 
  -4  -3   9      975.72      936.76     10.37 o 
  -3  -3   9      349.75      336.39      4.85 o 
  -2  -3   9       31.23       26.74      1.33 o 
  -1  -3   9      206.09      191.59      3.52 o 
   0  -3   9      309.52      299.58      6.47 o 
   1  -3   9      607.24      601.30      8.11 o 
   2  -3   9     1435.73     1388.94     15.70 o 
   3  -3   9     1033.96     1027.82     11.21 o 
   4  -3   9      154.06      155.67      4.22 o 
   5  -3   9       74.70       66.47      3.26 o 
   6  -3   9       19.18       20.30      1.79 o 
   7  -3   9       58.71       54.48      3.55 o 
   8  -3   9       70.41       78.85      3.34 o 
 -12  -2   9        1.72        3.77      0.92 o 
 -11  -2   9       23.77       22.46      1.60 o 
 -10  -2   9      204.37      190.18      4.98 o 
  -9  -2   9       54.64       52.77      2.63 o 
  -8  -2   9      268.87      217.23      5.92 o 
  -7  -2   9      547.67      515.32      9.40 o 
  -6  -2   9      151.83      112.45      3.47 o 
  -5  -2   9      168.49      166.59      4.79 o 
  -4  -2   9       32.98       31.84      1.65 o 
  -3  -2   9      131.12      129.25      2.92 o 
  -2  -2   9      752.19      790.53      9.52 o 
  -1  -2   9      703.14      699.80      7.48 o 
   0  -2   9     2714.46     2777.07     31.04 o 
   1  -2   9      200.91      189.64      4.29 o 
   2  -2   9      685.39      679.59      9.48 o 
   3  -2   9      258.36      250.72      5.12 o 
   4  -2   9      446.68      412.32      6.52 o 
   5  -2   9      169.01      177.79      4.26 o 
   6  -2   9        1.83        4.24      1.18 o 
   7  -2   9       15.56       15.33      1.28 o 
   8  -2   9      260.11      241.57      6.29 o 
 -12  -1   9       28.65       26.86      1.48 o 
 -11  -1   9       82.52       91.30      3.35 o 
 -10  -1   9       24.24       25.89      2.01 o 
  -9  -1   9      255.04      230.34      5.90 o 
  -8  -1   9      105.76       97.30      3.57 o 
  -7  -1   9      290.66      222.85      6.01 o 
  -6  -1   9       21.09       24.83      1.94 o 
  -5  -1   9      192.00      181.94      4.30 o 
  -4  -1   9       83.33       93.11      2.77 o 
  -3  -1   9      920.80      909.79      9.66 o 
  -2  -1   9      456.05      458.63      6.55 o 
  -1  -1   9     1033.35     1108.07     11.36 o 
   0  -1   9      536.33      565.93      7.77 o 
   1  -1   9      974.54      964.02     13.64 o 
   2  -1   9      839.79      814.22     10.71 o 
   3  -1   9      282.77      280.41      5.45 o 
   4  -1   9      110.66      113.08      3.16 o 
   5  -1   9      328.83      327.80      5.89 o 
   6  -1   9      109.46      118.27      3.88 o 
   7  -1   9      308.84      287.83      4.83 o 
   8  -1   9        3.01        3.73      0.69 o 
 -12   0   9       15.04       12.93      1.46 o 
 -11   0   9        3.51        2.18      0.73 o 
 -10   0   9      108.29      104.60      3.30 o 
  -9   0   9     1155.47     1071.73     12.60 o 
  -8   0   9      661.64      579.98     10.03 o 
  -7   0   9     1221.87     1046.23     14.26 o 
  -6   0   9        1.04        5.11      1.72 o 
  -5   0   9     1213.74     1303.54     13.27 o 
  -4   0   9      335.06      346.99      6.00 o 
  -3   0   9     2401.15     2360.96     18.20 o
[truncated: 103,302 more chars]
